# Supplementary material for: Comparative Genomics Reveals the Evolutionary Expansion and Diversification of the NPF Gene Family in Grasses
Source: Genes (Basel). 2026 Jun 11;17(6):688. doi: 10.3390/genes17060688 (PMC13299444; doi:10.3390/genes17060688)
Supplement: Supplementary file 1 [file genes-17-00688-s001.zip]

Archive with 4 entries (4 files):
- Supplemental Data S1. Analysis of physicochemical properties of NPF gene family in 10 species.xlsx
- Supplemental Data S2. Duplicate gene pairs of NPF gene family in 10 species.xlsx
- Supplemental Data S3. Synteny gene pairs of NPF gene family in 10 species.xlsx
- Supplemental Data S4. The differently expressed genes of RNA-seq in rice and wheat..xlsx
