# Supplementary material for: Comparative Genomics Reveals the Evolutionary Expansion and Diversification of the NPF Gene Family in Grasses
Source: Genes (Basel). 2026 Jun 11;17(6):688. doi: 10.3390/genes17060688 (PMC13299444; doi:10.3390/genes17060688)
Supplement: Supplementary file 1 [file genes-17-00688-s001.zip › Supplemental Data S2. Duplicate gene pairs of NPF gene family in 10 species.xlsx]

## Sheet: Sheet1
AET3Gv20044400	AET3Gv20044500
AET3Gv20575900	AET3Gv20576400
AET5Gv20413700	AET5Gv20414200
AET5Gv20515300	AET5Gv20515400
AET5Gv21065400	AET5Gv21065600
AET5Gv21218100	AET5Gv21218300
AET6Gv20436500	AET6Gv20436600
AET6Gv20653600	AET6Gv20653700
AET6Gv20700100	AET6Gv20700400
AET7Gv20275700	AET7Gv20275800
AET7Gv20285000	AET7Gv20285100
AET7Gv20483300	AET7Gv20483400
AET7Gv20863400	AET7Gv20863700
AET7Gv20863700	AET7Gv20864100
AET7Gv21222400	AET7Gv21222500
AET7Gv21222500	AET7Gv21222600
AET7Gv21295400	AET7Gv21295500
AET7Gv21310500	AET7Gv21310600
AET7Gv21312000	AET7Gv21312200
AET1Gv20700400	AET3Gv20789700
AET2Gv20813600	AET6Gv20592600
AET2Gv20902200	AET6Gv20653600
AET3Gv20313900	AET3Gv20575900
AET3Gv20314700	AET3Gv20575600
AET6Gv20436500	AET7Gv20948200
AET6Gv20737700	AET7Gv20518700
AT1G20120	AT1G20130
AT1G20130	AT1G20132
AT1G28570	AT1G28580
AT1G28580	AT1G28590
AT1G28590	AT1G28600
AT1G28600	AT1G28610
AT1G28640	AT1G28650
AT1G28650	AT1G28660
AT1G28660	AT1G28670
AT1G29660	AT1G29670
AT1G54000	AT1G54010
AT1G54010	AT1G54020
AT1G54020	AT1G54030
AT1G75880	AT1G75890
AT1G75890	AT1G75900
AT1G75910	AT1G75920
AT1G75920	AT1G75930
AT2G03980	AT2G04020
AT2G19050	AT2G19060
AT2G31540	AT2G31550
AT3G14210	AT3G14220
AT3G14220	AT3G14225
AT3G43550	AT3G43570
AT4G16220	AT4G16230
AT5G03590	AT5G03600
AT5G03600	AT5G03610
AT5G03810	AT5G03820
AT5G45950	AT5G45960
AT1G20120	AT1G75880
AT1G20135	AT1G75900
AT1G09390	AT1G56670
AT1G10090	AT1G58520
AT1G33811	AT1G71691
AT1G06990	AT2G30220
AT1G53990	AT3G14220
AT2G19010	AT4G30140
AT2G36325	AT5G03590
AT3G09930	AT5G03590
AT3G04290	AT5G18430
AT4G18970	AT5G45670
Bradi1g15543	Bradi1g15547
Bradi1g23120	Bradi1g23130
Bradi1g30026	Bradi1g30032
Bradi1g38770	Bradi1g38780
Bradi1g49000	Bradi1g49010
Bradi1g49190	Bradi1g49200
Bradi1g49204	Bradi1g49207
Bradi2g06940	Bradi2g06950
Bradi2g06980	Bradi2g06990
Bradi2g12330	Bradi2g12340
Bradi2g32510	Bradi2g32520
Bradi2g34790	Bradi2g34800
Bradi2g45207	Bradi2g45220
Bradi2g45220	Bradi2g45231
Bradi3g04810	Bradi3g04820
Bradi3g06546	Bradi3g06550
Bradi3g51207	Bradi3g51217
Bradi3g59714	Bradi3g59718
Bradi3g59718	Bradi3g59722
Bradi4g08597	Bradi4g08607
Bradi5g24000	Bradi5g24011
Bradi1g38770	Bradi2g06940
Bradi1g35340	Bradi3g06543
Bradi1g52300	Bradi3g01100
Bradi1g38770	Bradi3g09470
Bradi1g44080	Bradi3g56897
Bradi1g30026	Bradi5g18307
Bradi2g22690	Bradi2g54060
Bradi2g19650	Bradi2g49781
Bradi2g06980	Bradi2g45207
Bradi2g06950	Bradi2g32520
Bradi2g07320	Bradi2g32510
Bradi2g06940	Bradi3g09470
Bradi3g28100	Bradi3g55270
Bradi3g48830	Bradi5g15160
Bradi3g51207	Bradi5g18307
HORVU1Hr1G002210	HORVU1Hr1G002220
HORVU2Hr1G025800	HORVU2Hr1G025810
HORVU2Hr1G025810	HORVU2Hr1G025860
HORVU3Hr1G027990	HORVU3Hr1G028000
HORVU3Hr1G055330	HORVU3Hr1G055350
HORVU5Hr1G124980	HORVU5Hr1G125000
HORVU6Hr1G035210	HORVU6Hr1G035230
HORVU6Hr1G076730	HORVU6Hr1G076740
HORVU7Hr1G021620	HORVU7Hr1G021630
HORVU7Hr1G024220	HORVU7Hr1G024240
HORVU7Hr1G024240	HORVU7Hr1G024250
HORVU7Hr1G063430	HORVU7Hr1G063440
HORVU7Hr1G098580	HORVU7Hr1G098600
HORVU7Hr1G111870	HORVU7Hr1G111890
HORVU7Hr1G111890	HORVU7Hr1G111930
HORVU7Hr1G111930	HORVU7Hr1G111940
HORVU1Hr1G076300	HORVU3Hr1G071400
HORVU1Hr1G070790	HORVU3Hr1G087670
HORVU2Hr1G087830	HORVU6Hr1G057590
HORVU2Hr1G096260	HORVU6Hr1G064580
HORVU3Hr1G028000	HORVU7Hr1G079720
HORVU3Hr1G028050	HORVU7Hr1G079810
HORVU6Hr1G073530	HORVU7Hr1G041690
HORVU6Hr1G035210	HORVU7Hr1G092040
LOC_Os01g11730	LOC_Os01g11740
LOC_Os01g11740	LOC_Os01g11750
LOC_Os01g11750	LOC_Os01g11760
LOC_Os01g46080	LOC_Os01g46090
LOC_Os01g46210	LOC_Os01g46220
LOC_Os02g09610	LOC_Os02g09620
LOC_Os02g18954	LOC_Os02g18990
LOC_Os02g18990	LOC_Os02g19000
LOC_Os02g44850	LOC_Os02g44860
LOC_Os03g25000	LOC_Os03g25010
LOC_Os03g25030	LOC_Os03g25040
LOC_Os03g38390	LOC_Os03g38400
LOC_Os05g06710	LOC_Os05g06720
LOC_Os05g43090	LOC_Os05g43100
LOC_Os05g43100	LOC_Os05g43110
LOC_Os05g43110	LOC_Os05g43120
LOC_Os06g06250	LOC_Os06g06260
LOC_Os06g50940	LOC_Os06g50950
LOC_Os07g39740	LOC_Os07g39750
LOC_Os10g25380	LOC_Os10g25400
LOC_Os10g25400	LOC_Os10g25420
LOC_Os01g52770	LOC_Os01g54470
LOC_Os01g11620	LOC_Os02g15230
LOC_Os01g11710	LOC_Os05g11910
LOC_Os01g54470	LOC_Os05g44200
LOC_Os01g61570	LOC_Os05g39220
LOC_Os01g22780	LOC_Os05g06710
LOC_Os01g11620	LOC_Os06g06250
LOC_Os01g11700	LOC_Os06g06260
LOC_Os01g11760	LOC_Os06g34120
LOC_Os02g40440	LOC_Os04g42860
LOC_Os02g44850	LOC_Os04g47390
LOC_Os02g57110	LOC_Os04g42860
LOC_Os02g44850	LOC_Os06g50940
LOC_Os02g09610	LOC_Os06g43044
LOC_Os02g15230	LOC_Os06g34070
LOC_Os02g50000	LOC_Os06g14630
LOC_Os03g25000	LOC_Os07g44780
LOC_Os04g47390	LOC_Os06g50940
Sobic.001G182200	Sobic.001G182300
Sobic.001G182500	Sobic.001G182600
Sobic.001G258500	Sobic.001G258600
Sobic.002G033000	Sobic.002G033100
Sobic.002G394000	Sobic.002G394100
Sobic.003G016600	Sobic.003G016800
Sobic.003G019800	Sobic.003G019900
Sobic.003G020200	Sobic.003G020300
Sobic.003G020300	Sobic.003G020400
Sobic.003G020400	Sobic.003G020500
Sobic.003G153400	Sobic.003G153500
Sobic.003G153500	Sobic.003G153600
Sobic.003G238600	Sobic.003G238700
Sobic.003G238800	Sobic.003G238900
Sobic.004G207500	Sobic.004G207600
Sobic.004G286700	Sobic.004G286800
Sobic.005G027100	Sobic.005G027200
Sobic.006G178200	Sobic.006G178300
Sobic.009G078500	Sobic.009G078600
Sobic.009G078600	Sobic.009G078700
Sobic.009G078900	Sobic.009G079000
Sobic.010G044500	Sobic.010G044600
Sobic.010G156000	Sobic.010G156100
Sobic.010G202300	Sobic.010G202400
Sobic.010G270500	Sobic.010G270700
Sobic.010G270700	Sobic.010G270800
Sobic.010G270800	Sobic.010G270900
Sobic.003G283400	Sobic.003G295100
Sobic.003G295100	Sobic.009G200100
Sobic.003G153400	Sobic.009G054100
Sobic.004G215500	Sobic.006G140801
Sobic.004G286700	Sobic.006G178200
Sobic.004G248500	Sobic.010G106500
Sobic.004G072400	Sobic.010G200900
Sobic.004G111100	Sobic.010G156000
Seita.1G056200	Seita.1G056300
Seita.1G207700	Seita.1G207800
Seita.1G267000	Seita.1G267100
Seita.2G409300	Seita.2G409400
Seita.2G409400	Seita.2G409500
Seita.2G409500	Seita.2G409600
Seita.2G409600	Seita.2G409700
Seita.3G075400	Seita.3G075500
Seita.3G186200	Seita.3G186300
Seita.3G331700	Seita.3G331800
Seita.4G155400	Seita.4G155500
Seita.4G166500	Seita.4G166600
Seita.4G170400	Seita.4G170500
Seita.4G194400	Seita.4G194500
Seita.4G284300	Seita.4G284400
Seita.4G284400	Seita.4G284500
Seita.4G284500	Seita.4G284600
Seita.4G284600	Seita.4G284700
Seita.5G016300	Seita.5G016400
Seita.5G016600	Seita.5G016700
Seita.5G016700	Seita.5G016800
Seita.5G149900	Seita.5G150000
Seita.5G150000	Seita.5G150100
Seita.5G150300	Seita.5G150400
Seita.5G150400	Seita.5G150500
Seita.5G150500	Seita.5G150600
Seita.5G150600	Seita.5G150700
Seita.5G150700	Seita.5G150800
Seita.5G156900	Seita.5G157000
Seita.5G245400	Seita.5G245500
Seita.5G245500	Seita.5G245600
Seita.5G245600	Seita.5G245700
Seita.5G245700	Seita.5G245800
Seita.7G198400	Seita.7G198500
Seita.7G270200	Seita.7G270300
Seita.8G086400	Seita.8G086500
Seita.9G180900	Seita.9G181000
Seita.9G181000	Seita.9G181100
Seita.9G181100	Seita.9G181200
Seita.9G253200	Seita.9G253300
Seita.9G253300	Seita.9G253400
Seita.9G290200	Seita.9G290300
Seita.9G394300	Seita.9G394400
Seita.1G016000	Seita.4G170400
Seita.1G309800	Seita.4G114700
Seita.1G056200	Seita.4G206200
Seita.1G016000	Seita.5G149900
Seita.1G235300	Seita.7G160600
Seita.1G267000	Seita.7G198400
Seita.1G364700	Seita.9G231300
Seita.2G409300	Seita.9G394300
Seita.2G409700	Seita.9G394400
Seita.3G177000	Seita.5G317400
Seita.3G075300	Seita.5G149900
Seita.3G075400	Seita.5G150300
Seita.3G075500	Seita.5G150400
Seita.4G170400	Seita.5G149900
Seita.4G284400	Seita.7G198400
Seita.4G284600	Seita.7G198500
Seita.5G149900	Seita.5G245600
Seita.5G156900	Seita.7G270200
Seita.7G308100	Seita.8G005900
TraesCS1A02G105800	TraesCS1A02G105900
TraesCS1A02G109000	TraesCS1A02G109100
TraesCS1B02G128500	TraesCS1B02G128600
TraesCS1D02G054100	TraesCS1D02G054200
TraesCS1D02G109100	TraesCS1D02G109200
TraesCS1D02G389900	TraesCS1D02G390000
TraesCS2A02G135000	TraesCS2A02G135200
TraesCS2A02G135200	TraesCS2A02G135300
TraesCS2A02G406300	TraesCS2A02G406400
TraesCS2A02G406400	TraesCS2A02G406500
TraesCS2B02G159000	TraesCS2B02G159100
TraesCS2B02G159100	TraesCS2B02G159200
TraesCS2B02G170800	TraesCS2B02G170900
TraesCS2B02G170900	TraesCS2B02G171000
TraesCS2B02G424000	TraesCS2B02G424100
TraesCS2D02G137500	TraesCS2D02G137600
TraesCS2D02G137600	TraesCS2D02G137700
TraesCS2D02G149900	TraesCS2D02G150000
TraesCS2D02G150000	TraesCS2D02G150100
TraesCS2D02G150100	TraesCS2D02G150200
TraesCS2D02G403200	TraesCS2D02G403300
TraesCS2D02G403300	TraesCS2D02G403400
TraesCS3A02G025300	TraesCS3A02G025400
TraesCS3A02G057100	TraesCS3A02G057200
TraesCS3A02G234900	TraesCS3A02G235000
TraesCS3B02G174900	TraesCS3B02G175000
TraesCS3B02G175000	TraesCS3B02G175100
TraesCS3B02G175100	TraesCS3B02G175200
TraesCS3B02G264800	TraesCS3B02G264900
TraesCS3D02G020600	TraesCS3D02G020700
TraesCS3D02G056800	TraesCS3D02G056900
TraesCS3D02G236000	TraesCS3D02G236100
TraesCS4A02G304600	TraesCS4A02G304700
TraesCS4A02G316400	TraesCS4A02G316500
TraesCS4A02G398500	TraesCS4A02G398600
TraesCS4A02G398600	TraesCS4A02G398700
TraesCS4B02G339300	TraesCS4B02G339400
TraesCS5A02G517100	TraesCS5A02G517200
TraesCS5B02G208900	TraesCS5B02G209000
TraesCS5B02G562600	TraesCS5B02G562700
TraesCS5D02G169000	TraesCS5D02G169100
TraesCS5D02G470800	TraesCS5D02G470900
TraesCS5D02G566700	TraesCS5D02G566800
TraesCS6A02G172800	TraesCS6A02G172900
TraesCS6A02G253100	TraesCS6A02G253200
TraesCS6A02G277100	TraesCS6A02G277200
TraesCS6A02G311000	TraesCS6A02G311100
TraesCS6A02G387800	TraesCS6A02G387900
TraesCS6B02G041300	TraesCS6B02G041400
TraesCS6B02G165800	TraesCS6B02G165900
TraesCS6B02G165900	TraesCS6B02G166000
TraesCS6B02G200400	TraesCS6B02G200500
TraesCS6B02G304800	TraesCS6B02G304900
TraesCS6B02G341100	TraesCS6B02G341200
TraesCS6B02G341200	TraesCS6B02G341300
TraesCS6D02G126500	TraesCS6D02G126600
TraesCS6D02G161900	TraesCS6D02G162000
TraesCS6D02G234500	TraesCS6D02G234600
TraesCS6D02G257700	TraesCS6D02G257800
TraesCS7A02G109100	TraesCS7A02G109200
TraesCS7A02G339300	TraesCS7A02G339400
TraesCS7A02G390800	TraesCS7A02G390900
TraesCS7A02G500200	TraesCS7A02G500300
TraesCS7A02G500400	TraesCS7A02G500500
TraesCS7A02G500500	TraesCS7A02G500600
TraesCS7A02G535700	TraesCS7A02G535800
TraesCS7A02G535800	TraesCS7A02G535900
TraesCS7A02G535900	TraesCS7A02G536000
TraesCS7A02G536000	TraesCS7A02G536100
TraesCS7A02G536700	TraesCS7A02G536800
TraesCS7B02G017700	TraesCS7B02G017900
TraesCS7B02G250700	TraesCS7B02G250800
TraesCS7B02G253000	TraesCS7B02G253100
TraesCS7B02G407400	TraesCS7B02G407500
TraesCS7B02G407500	TraesCS7B02G407600
TraesCS7B02G407600	TraesCS7B02G407700
TraesCS7B02G454200	TraesCS7B02G454300
TraesCS7B02G454300	TraesCS7B02G454400
TraesCS7B02G454400	TraesCS7B02G454500
TraesCS7B02G466400	TraesCS7B02G466500
TraesCS7B02G466500	TraesCS7B02G466600
TraesCS7B02G467100	TraesCS7B02G467200
TraesCS7D02G104000	TraesCS7D02G104100
TraesCS7D02G109100	TraesCS7D02G109200
TraesCS7D02G346700	TraesCS7D02G346800
TraesCS7D02G346900	TraesCS7D02G347000
TraesCS7D02G421100	TraesCS7D02G421200
TraesCS7D02G487000	TraesCS7D02G487100
TraesCS7D02G487100	TraesCS7D02G487200
TraesCS7D02G487200	TraesCS7D02G487300
TraesCS7D02G487300	TraesCS7D02G487400
TraesCS7D02G522500	TraesCS7D02G522600
TraesCS7D02G530200	TraesCS7D02G530300
TraesCSU02G186900	TraesCSU02G187000
TraesCS1A02G250600	TraesCS1B02G261200
TraesCS1A02G251100	TraesCS1B02G261700
TraesCS1A02G261300	TraesCS1B02G272100
TraesCS1A02G262900	TraesCS1B02G273500
TraesCS1A02G295000	TraesCS1B02G304400
TraesCS1A02G321100	TraesCS1B02G333800
TraesCS1A02G322600	TraesCS1B02G334900
TraesCS1A02G339400	TraesCS1B02G351700
TraesCS1A02G052300	TraesCS1B02G069200
TraesCS1A02G077000	TraesCS1B02G095100
TraesCS1A02G382200	TraesCS1B02G407300
TraesCS1A02G144100	TraesCS1B02G161500
TraesCS1A02G145300	TraesCS1B02G162500
TraesCS1A02G126100	TraesCS1B02G145300
TraesCS1A02G109000	TraesCS1B02G108400
TraesCS1A02G135900	TraesCS1B02G156300
TraesCS1A02G250600	TraesCS1D02G250200
TraesCS1A02G251100	TraesCS1D02G250700
TraesCS1A02G261300	TraesCS1D02G261300
TraesCS1A02G262900	TraesCS1D02G262900
TraesCS1A02G382200	TraesCS1D02G389900
TraesCS1A02G052300	TraesCS1D02G054100
TraesCS1A02G077000	TraesCS1D02G079200
TraesCS1A02G321100	TraesCS1D02G321300
TraesCS1A02G322600	TraesCS1D02G322600
TraesCS1A02G339400	TraesCS1D02G341200
TraesCS1A02G144100	TraesCS1D02G143200
TraesCS1A02G145300	TraesCS1D02G144200
TraesCS1A02G109000	TraesCS1D02G090800
TraesCS1A02G126100	TraesCS1D02G127400
TraesCS1A02G105800	TraesCS1D02G109100
TraesCS1A02G077000	TraesCS1D02G054100
TraesCS1A02G295000	TraesCS3A02G351000
TraesCS1A02G295000	TraesCS3B02G383600
TraesCS1A02G295000	TraesCS3D02G345100
TraesCS1B02G261200	TraesCS1D02G250200
TraesCS1B02G261700	TraesCS1D02G250700
TraesCS1B02G272100	TraesCS1D02G261300
TraesCS1B02G273500	TraesCS1D02G262900
TraesCS1B02G069200	TraesCS1D02G054100
TraesCS1B02G095100	TraesCS1D02G079200
TraesCS1B02G128500	TraesCS1D02G109100
TraesCS1B02G333800	TraesCS1D02G321300
TraesCS1B02G334900	TraesCS1D02G322600
TraesCS1B02G351700	TraesCS1D02G341200
TraesCS1B02G407300	TraesCS1D02G389900
TraesCS1B02G156300	TraesCS1D02G138700
TraesCS1B02G161500	TraesCS1D02G143200
TraesCS1B02G162500	TraesCS1D02G144200
TraesCS1B02G145300	TraesCS1D02G127400
TraesCS1B02G304400	TraesCS3A02G351000
TraesCS1B02G304400	TraesCS3B02G383600
TraesCS1B02G304400	TraesCS3D02G345100
TraesCS1D02G297500	TraesCS3A02G351000
TraesCS1D02G297500	TraesCS3A02G348300
TraesCS1D02G297500	TraesCS3B02G383600
TraesCS1D02G297500	TraesCS3B02G380200
TraesCS1D02G297500	TraesCS3D02G345100
TraesCS1D02G297500	TraesCS3D02G341900
TraesCS2A02G362700	TraesCS2B02G380600
TraesCS2A02G396900	TraesCS2B02G415200
TraesCS2A02G406300	TraesCS2B02G424000
TraesCS2A02G477400	TraesCS2B02G500500
TraesCS2A02G543700	TraesCS2B02G573900
TraesCS2A02G118600	TraesCS2B02G138500
TraesCS2A02G135000	TraesCS2B02G158900
TraesCS2A02G024600	TraesCS2B02G034800
TraesCS2A02G192100	TraesCS2B02G214000
TraesCS2A02G436500	TraesCS2B02G456700
TraesCS2A02G362700	TraesCS2D02G360100
TraesCS2A02G396900	TraesCS2D02G394700
TraesCS2A02G406300	TraesCS2D02G403200
TraesCS2A02G477400	TraesCS2D02G476600
TraesCS2A02G511700	TraesCS2D02G513100
TraesCS2A02G045800	TraesCS2D02G044400
TraesCS2A02G135000	TraesCS2D02G137500
TraesCS2A02G279600	TraesCS2D02G278500
TraesCS2A02G024600	TraesCS2D02G025800
TraesCS2A02G192100	TraesCS2D02G195400
TraesCS2A02G118600	TraesCS2D02G116600
TraesCS2A02G436500	TraesCS2D02G433400
TraesCS2A02G406300	TraesCS6A02G253100
TraesCS2A02G362700	TraesCS6A02G228200
TraesCS2A02G362700	TraesCS6B02G253500
TraesCS2A02G362700	TraesCS6D02G206800
TraesCS2A02G406300	TraesCS6D02G234500
TraesCS2B02G380600	TraesCS2D02G360100
TraesCS2B02G415200	TraesCS2D02G394700
TraesCS2B02G424000	TraesCS2D02G403200
TraesCS2B02G456700	TraesCS2D02G433400
TraesCS2B02G500500	TraesCS2D02G476600
TraesCS2B02G505300	TraesCS2D02G479800
TraesCS2B02G158900	TraesCS2D02G137500
TraesCS2B02G170800	TraesCS2D02G149900
TraesCS2B02G034800	TraesCS2D02G025800
TraesCS2B02G138500	TraesCS2D02G116600
TraesCS2B02G214000	TraesCS2D02G195400
TraesCS2B02G424000	TraesCS6A02G253100
TraesCS2B02G380600	TraesCS6A02G228200
TraesCS2B02G380600	TraesCS6B02G253500
TraesCS2B02G380600	TraesCS6D02G206800
TraesCS2B02G424000	TraesCS6D02G234500
TraesCS2D02G403200	TraesCS6A02G253100
TraesCS2D02G360100	TraesCS6A02G228200
TraesCS2D02G360100	TraesCS6B02G253500
TraesCS2D02G360100	TraesCS6D02G206800
TraesCS2D02G403200	TraesCS6D02G234500
TraesCS3A02G348300	TraesCS3B02G380200
TraesCS3A02G351000	TraesCS3B02G383600
TraesCS3A02G219800	TraesCS3B02G250200
TraesCS3A02G253500	TraesCS3B02G285400
TraesCS3A02G258100	TraesCS3B02G290800
TraesCS3A02G273000	TraesCS3B02G306600
TraesCS3A02G283400	TraesCS3B02G317000
TraesCS3A02G051100	TraesCS3B02G060100
TraesCS3A02G087700	TraesCS3B02G103100
TraesCS3A02G308200	TraesCS3B02G151300
TraesCS3A02G057100	TraesCS3B02G070100
TraesCS3A02G140800	TraesCS3B02G163800
TraesCS3A02G141200	TraesCS3B02G163400
TraesCS3A02G141300	TraesCS3B02G163300
TraesCS3A02G141400	TraesCS3B02G163200
TraesCS3A02G235000	TraesCS3B02G264800
TraesCS3A02G235500	TraesCS3B02G264400
TraesCS3A02G535400	TraesCS3B02G608400
TraesCS3A02G348300	TraesCS3D02G341900
TraesCS3A02G351000	TraesCS3D02G345100
TraesCS3A02G051100	TraesCS3D02G050700
TraesCS3A02G057100	TraesCS3D02G056800
TraesCS3A02G087700	TraesCS3D02G087800
TraesCS3A02G235500	TraesCS3D02G235600
TraesCS3A02G253500	TraesCS3D02G254400
TraesCS3A02G258100	TraesCS3D02G258000
TraesCS3A02G273000	TraesCS3D02G272400
TraesCS3A02G283400	TraesCS3D02G283300
TraesCS3A02G535400	TraesCS3D02G541000
TraesCS3A02G219800	TraesCS3D02G232800
TraesCS3A02G025300	TraesCS3D02G020600
TraesCS3A02G007800	TraesCS3D02G002900
TraesCS3A02G140800	TraesCS3D02G146300
TraesCS3A02G141200	TraesCS3D02G145900
TraesCS3A02G141300	TraesCS3D02G145800
TraesCS3A02G141400	TraesCS3D02G145700
TraesCS3A02G308200	TraesCS3D02G134200
TraesCS3A02G235000	TraesCS3D02G236000
TraesCS3A02G235100	TraesCS3D02G235900
TraesCS3B02G264400	TraesCS3D02G235600
TraesCS3B02G264900	TraesCS3D02G236000
TraesCS3B02G285400	TraesCS3D02G254400
TraesCS3B02G290800	TraesCS3D02G258000
TraesCS3B02G306600	TraesCS3D02G272400
TraesCS3B02G317000	TraesCS3D02G283300
TraesCS3B02G380200	TraesCS3D02G341900
TraesCS3B02G383600	TraesCS3D02G345100
TraesCS3B02G575700	TraesCS3D02G515000
TraesCS3B02G060100	TraesCS3D02G050700
TraesCS3B02G103100	TraesCS3D02G087800
TraesCS3B02G163200	TraesCS3D02G145700
TraesCS3B02G163300	TraesCS3D02G145800
TraesCS3B02G163400	TraesCS3D02G145900
TraesCS3B02G163500	TraesCS3D02G146000
TraesCS3B02G163800	TraesCS3D02G146300
TraesCS3B02G174900	TraesCS3D02G156000
TraesCS3B02G070100	TraesCS3D02G056800
TraesCS3B02G250200	TraesCS3D02G232800
TraesCS3B02G608400	TraesCS3D02G541000
TraesCS3B02G151300	TraesCS3D02G134200
TraesCS4A02G304300	TraesCS4B02G006600
TraesCS4A02G122700	TraesCS4B02G182500
TraesCS4A02G285700	TraesCS4B02G027100
TraesCS4A02G303600	TraesCS4B02G010200
TraesCS4A02G285700	TraesCS4D02G024900
TraesCS4A02G304300	TraesCS4D02G008000
TraesCS4A02G122700	TraesCS4D02G183200
TraesCS4A02G341500	TraesCS5B02G533100
TraesCS4A02G316400	TraesCS5B02G562600
TraesCS4A02G316400	TraesCS5D02G566700
TraesCS4A02G341500	TraesCS5D02G531400
TraesCS4A02G397000	TraesCS7A02G097100
TraesCS4A02G398500	TraesCS7A02G099900
TraesCS4A02G417800	TraesCS7A02G069900
TraesCS4A02G494900	TraesCS7A02G003700
TraesCS4A02G426300	TraesCS7A02G062600
TraesCS4A02G397000	TraesCS7D02G093200
TraesCS4A02G397900	TraesCS7D02G094000
TraesCS4A02G399300	TraesCS7D02G094500
TraesCS4A02G397900	TraesCS7D02G093200
TraesCS4A02G398500	TraesCS7D02G094000
TraesCS4A02G397000	TraesCS7D02G094000
TraesCS4A02G417800	TraesCS7D02G064500
TraesCS4A02G494900	TraesCS7D02G004200
TraesCS4B02G339300	TraesCS4D02G335600
TraesCS4B02G027100	TraesCS4D02G024900
TraesCS4B02G182500	TraesCS4D02G183200
TraesCS4B02G339300	TraesCS5A02G509100
TraesCS4D02G335600	TraesCS5A02G509100
TraesCS4D02G343600	TraesCS5A02G517100
TraesCS5A02G214900	TraesCS5B02G211600
TraesCS5A02G238300	TraesCS5B02G236800
TraesCS5A02G394300	TraesCS5B02G399000
TraesCS5A02G422800	TraesCS5B02G424700
TraesCS5A02G435400	TraesCS5B02G438700
TraesCS5A02G459700	TraesCS5B02G469400
TraesCS5A02G460500	TraesCS5B02G470300
TraesCS5A02G164000	TraesCS5B02G161500
TraesCS5A02G167400	TraesCS5B02G164400
TraesCS5A02G084100	TraesCS5B02G089700
TraesCS5A02G096300	TraesCS5B02G102200
TraesCS5A02G214900	TraesCS5B02G208900
TraesCS5A02G164000	TraesCS5B02G164400
TraesCS5A02G167400	TraesCS5B02G161500
TraesCS5A02G287100	TraesCS5D02G294700
TraesCS5A02G358900	TraesCS5D02G368100
TraesCS5A02G422800	TraesCS5D02G431000
TraesCS5A02G435400	TraesCS5D02G443000
TraesCS5A02G164000	TraesCS5D02G169000
TraesCS5A02G167400	TraesCS5D02G171800
TraesCS5A02G084100	TraesCS5D02G096300
TraesCS5A02G096300	TraesCS5D02G109000
TraesCS5A02G459700	TraesCS5D02G470800
TraesCS5A02G460500	TraesCS5D02G472200
TraesCS5A02G214900	TraesCS5D02G221700
TraesCS5A02G214900	TraesCS5D02G217100
TraesCS5A02G164000	TraesCS5D02G171800
TraesCS5A02G167400	TraesCS5D02G169000
TraesCS5B02G161500	TraesCS5D02G169000
TraesCS5B02G164400	TraesCS5D02G171800
TraesCS5B02G208900	TraesCS5D02G217100
TraesCS5B02G211600	TraesCS5D02G221700
TraesCS5B02G403800	TraesCS5D02G408300
TraesCS5B02G419400	TraesCS5D02G424800
TraesCS5B02G424700	TraesCS5D02G431000
TraesCS5B02G438700	TraesCS5D02G443000
TraesCS5B02G469400	TraesCS5D02G470800
TraesCS5B02G470300	TraesCS5D02G472200
TraesCS5B02G533100	TraesCS5D02G531400
TraesCS5B02G102200	TraesCS5D02G109000
TraesCS5B02G140600	TraesCS5D02G150300
TraesCS5B02G562600	TraesCS5D02G566700
TraesCS6A02G277100	TraesCS6B02G304800
TraesCS6A02G311000	TraesCS6B02G341100
TraesCS6A02G387800	TraesCS6B02G427200
TraesCS6A02G104300	TraesCS6B02G133500
TraesCS6A02G111000	TraesCS6B02G139100
TraesCS6A02G137500	TraesCS6B02G165800
TraesCS6A02G002700	TraesCS6B02G007700
TraesCS6A02G027000	TraesCS6B02G038200
TraesCS6A02G051500	TraesCS6B02G068700
TraesCS6A02G072400	TraesCS6B02G097400
TraesCS6A02G211100	TraesCS6B02G240600
TraesCS6A02G172800	TraesCS6B02G200400
TraesCS6A02G253100	TraesCS6B02G273100
TraesCS6A02G228200	TraesCS6B02G253500
TraesCS6A02G277100	TraesCS6D02G257700
TraesCS6A02G294300	TraesCS6D02G275400
TraesCS6A02G311000	TraesCS6D02G290400
TraesCS6A02G387800	TraesCS6D02G372000
TraesCS6A02G104300	TraesCS6D02G093000
TraesCS6A02G137500	TraesCS6D02G126500
TraesCS6A02G253100	TraesCS6D02G234500
TraesCS6A02G027000	TraesCS6D02G030700
TraesCS6A02G211100	TraesCS6D02G194200
TraesCS6A02G172800	TraesCS6D02G161900
TraesCS6A02G072400	TraesCS6D02G070400
TraesCS6A02G228200	TraesCS6D02G206800
TraesCS6A02G002700	TraesCS6D02G002800
TraesCS6A02G294300	TraesCS7A02G204900
TraesCS6A02G172800	TraesCS7A02G388700
TraesCS6A02G294300	TraesCS7B02G112100
TraesCS6A02G172800	TraesCS7B02G290600
TraesCS6A02G294300	TraesCS7D02G207900
TraesCS6A02G172800	TraesCS7D02G384600
TraesCS6A02G339300	TraesCS7D02G164300
TraesCS6A02G051500	TraesCSU02G110500
TraesCS6B02G341100	TraesCS6D02G290400
TraesCS6B02G427200	TraesCS6D02G372000
TraesCS6B02G133500	TraesCS6D02G093000
TraesCS6B02G165800	TraesCS6D02G126500
TraesCS6B02G200400	TraesCS6D02G161900
TraesCS6B02G240600	TraesCS6D02G194200
TraesCS6B02G253500	TraesCS6D02G206800
TraesCS6B02G038200	TraesCS6D02G030700
TraesCS6B02G097400	TraesCS6D02G070400
TraesCS6B02G273100	TraesCS6D02G234500
TraesCS6B02G273200	TraesCS6D02G234600
TraesCS6B02G007700	TraesCS6D02G002800
TraesCS6B02G200400	TraesCS7A02G388700
TraesCS6B02G200400	TraesCS7B02G290600
TraesCS6B02G200400	TraesCS7D02G384600
TraesCS6B02G068700	TraesCSU02G110500
TraesCS6D02G275400	TraesCS7A02G204900
TraesCS6D02G161900	TraesCS7A02G388700
TraesCS6D02G275400	TraesCS7B02G112100
TraesCS6D02G161900	TraesCS7B02G290600
TraesCS6D02G161900	TraesCS7D02G384600
TraesCS6D02G275400	TraesCS7D02G207900
TraesCS7A02G388700	TraesCS7B02G290600
TraesCS7A02G390700	TraesCS7B02G292400
TraesCS7A02G428800	TraesCS7B02G329000
TraesCS7A02G430000	TraesCS7B02G329900
TraesCS7A02G474700	TraesCS7B02G376300
TraesCS7A02G500000	TraesCS7B02G407100
TraesCS7A02G500300	TraesCS7B02G407400
TraesCS7A02G535700	TraesCS7B02G454100
TraesCS7A02G536500	TraesCS7B02G454200
TraesCS7A02G536700	TraesCS7B02G454300
TraesCS7A02G544300	TraesCS7B02G467300
TraesCS7A02G109100	TraesCS7B02G007000
TraesCS7A02G113600	TraesCS7B02G011500
TraesCS7A02G113900	TraesCS7B02G011600
TraesCS7A02G188900	TraesCS7B02G093700
TraesCS7A02G204900	TraesCS7B02G112100
TraesCS7A02G319200	TraesCS7B02G220000
TraesCS7A02G339300	TraesCS7B02G250700
TraesCS7A02G544300	TraesCS7B02G466400
TraesCS7A02G357700	TraesCS7B02G270000
TraesCS7A02G374300	TraesCS7B02G253000
TraesCS7A02G348900	TraesCS7B02G233800
TraesCS7A02G115300	TraesCS7B02G013200
TraesCS7A02G003700	TraesCS7D02G004200
TraesCS7A02G097100	TraesCS7D02G093200
TraesCS7A02G109100	TraesCS7D02G104000
TraesCS7A02G113600	TraesCS7D02G108900
TraesCS7A02G113900	TraesCS7D02G109100
TraesCS7A02G204900	TraesCS7D02G207900
TraesCS7A02G388700	TraesCS7D02G384600
TraesCS7A02G390700	TraesCS7D02G386400
TraesCS7A02G428800	TraesCS7D02G421100
TraesCS7A02G430000	TraesCS7D02G421900
TraesCS7A02G474700	TraesCS7D02G461700
TraesCS7A02G500000	TraesCS7D02G487000
TraesCS7A02G535700	TraesCS7D02G522500
TraesCS7A02G319200	TraesCS7D02G315700
TraesCS7A02G339300	TraesCS7D02G346700
TraesCS7A02G536500	TraesCS7D02G522700
TraesCS7A02G097100	TraesCS7D02G094000
TraesCS7A02G069900	TraesCS7D02G064500
TraesCS7A02G536500	TraesCS7D02G524100
TraesCS7A02G544300	TraesCS7D02G530000
TraesCS7A02G357700	TraesCS7D02G365000
TraesCS7A02G374300	TraesCS7D02G349000
TraesCS7A02G348600	TraesCS7D02G330100
TraesCS7A02G348900	TraesCS7D02G329700
TraesCS7A02G115300	TraesCS7D02G111800
TraesCS7A02G536300	TraesCS7D02G524800
TraesCS7B02G220000	TraesCS7D02G315700
TraesCS7B02G233800	TraesCS7D02G329700
TraesCS7B02G250700	TraesCS7D02G346700
TraesCS7B02G253000	TraesCS7D02G349000
TraesCS7B02G270000	TraesCS7D02G365000
TraesCS7B02G290600	TraesCS7D02G384600
TraesCS7B02G292400	TraesCS7D02G386400
TraesCS7B02G329000	TraesCS7D02G421100
TraesCS7B02G329900	TraesCS7D02G421900
TraesCS7B02G376300	TraesCS7D02G461700
TraesCS7B02G407100	TraesCS7D02G487000
TraesCS7B02G454100	TraesCS7D02G522500
TraesCS7B02G454200	TraesCS7D02G522700
TraesCS7B02G467300	TraesCS7D02G530000
TraesCS7B02G007000	TraesCS7D02G104000
TraesCS7B02G011500	TraesCS7D02G108900
TraesCS7B02G011600	TraesCS7D02G109100
TraesCS7B02G013200	TraesCS7D02G111800
TraesCS7B02G112100	TraesCS7D02G207900
TraesCS7B02G466400	TraesCS7D02G530000
TraesCS7B02G467100	TraesCS7D02G530700
TraesCS7B02G454300	TraesCS7D02G524100
TraesCS7B02G455600	TraesCS7D02G524800
TuG1812G0100001109	TuG1812U0000066600
TuG1812G0100001311	TuG1812G0100001312
TuG1812G0200001393	TuG1812G0200001394
TuG1812G0200001521	TuG1812G0200001522
TuG1812G0200004676	TuG1812G0200004677
TuG1812G0300000275	TuG1812G0300000276
TuG1812G0300001631	TuG1812G0300001632
TuG1812G0300001632	TuG1812G0300001633
TuG1812G0300002817	TuG1812G0300002818
TuG1812G0300002818	TuG1812G0300002819
TuG1812G0300005492	TuG1812G0300005493
TuG1812G0400004003	TuG1812G0400004004
TuG1812G0500004800	TuG1812G0500004801
TuG1812G0600001720	TuG1812G0600001721
TuG1812G0600002815	TuG1812G0600002816
TuG1812G0700003779	TuG1812G0700003780
TuG1812G0700004261	TuG1812G0700004262
TuG1812G0700005380	TuG1812G0700005381
TuG1812G0700005381	TuG1812G0700005382
TuG1812G0700005382	TuG1812G0700005383
TuG1812G0700005696	TuG1812G0700005697
TuG1812G0700005804	TuG1812G0700005805
TuG1812G0700005816	TuG1812G0700005817
TuG1812G0100003349	TuG1812G0300003913
TuG1812G0200004676	TuG1812G0600002815
TuG1812G0600003228	TuG1812G0700002186
Zm00001d008927	Zm00001d008928
Zm00001d008928	Zm00001d008929
Zm00001d014817	Zm00001d014818
Zm00001d014818	Zm00001d014819
Zm00001d014819	Zm00001d014820
Zm00001d015636	Zm00001d015637
Zm00001d026133	Zm00001d026134
Zm00001d036237	Zm00001d036238
Zm00001d037024	Zm00001d037025
Zm00001d040730	Zm00001d040731
Zm00001d040731	Zm00001d040733
Zm00001d044045	Zm00001d044048
Zm00001d044048	Zm00001d044049
Zm00001d044049	Zm00001d044050
Zm00001d051418	Zm00001d051419
Zm00001d033044	Zm00001d014244
Zm00001d026133	Zm00001d002675
Zm00001d025818	Zm00001d003085
Zm00001d025818	Zm00001d051110
Zm00001d026133	Zm00001d051418
Zm00001d002675	Zm00001d051418
Zm00001d003085	Zm00001d051110
Zm00001d003085	Zm00001d051923
Zm00001d039368	Zm00001d053425
Zm00001d039355	Zm00001d016130
Zm00001d040730	Zm00001d037556
Zm00001d039355	Zm00001d037025
Zm00001d039368	Zm00001d037024
Zm00001d044465	Zm00001d011334
Zm00001d044040	Zm00001d011475
Zm00001d039355	Zm00001d008941
Zm00001d051419	Zm00001d017546
Zm00001d053425	Zm00001d016130
Zm00001d051923	Zm00001d018474
Zm00001d051791	Zm00001d037336
Zm00001d053425	Zm00001d037024
Zm00001d053425	Zm00001d046136
Zm00001d015636	Zm00001d036770
Zm00001d016130	Zm00001d037025
Zm00001d015636	Zm00001d046642
Zm00001d016130	Zm00001d046136
Zm00001d038411	Zm00001d010584
Zm00001d036770	Zm00001d046642
Zm00001d036237	Zm00001d045298
Zm00001d037024	Zm00001d046136
