# Supplementary material for: Comparative Genomics Reveals the Evolutionary Expansion and Diversification of the NPF Gene Family in Grasses
Source: Genes (Basel). 2026 Jun 11;17(6):688. doi: 10.3390/genes17060688 (PMC13299444; doi:10.3390/genes17060688)
Supplement: Supplementary file 1 [file genes-17-00688-s001.zip › Supplemental Data S3. Synteny gene pairs of NPF gene family in 10 species.xlsx]

## Sheet: Sheet1
AET1Gv20132100.12	HORVU1Hr1G010670.1
AET1Gv20222500.3	HORVU1Hr1G019530.3
AET1Gv20267100.1	HORVU1Hr1G023510.2
AET1Gv20313100.1	HORVU1Hr1G029460.3
AET1Gv20358700.3	HORVU1Hr1G036440.1
AET1Gv20372700.1	HORVU1Hr1G038730.1
AET1Gv20610200.2	HORVU1Hr1G061910.1
AET1Gv20611300.1	HORVU1Hr1G061820.1
AET1Gv20633000.2	HORVU1Hr1G064460.2
AET1Gv20637300.1	HORVU1Hr1G064020.3
AET1Gv20700400.1	HORVU1Hr1G070790.1
AET1Gv20764700.1	HORVU1Hr1G066090.2
AET1Gv20814500.1	HORVU1Hr1G076300.2
AET1Gv20919200.5	HORVU1Hr1G084390.7
AET2Gv20043900.7	HORVU2Hr1G003720.1
AET2Gv20270000.3	HORVU2Hr1G023750.2
AET2Gv20632800.1	HORVU2Hr1G068430.1
AET2Gv20885200.6	HORVU2Hr1G094330.1
AET2Gv20902200.1	HORVU2Hr1G096260.1
AET2Gv21053200.1	HORVU2Hr1G107400.3
AET2Gv21188700.1	HORVU2Hr1G122330.1
AET3Gv20017100.1	HORVU3Hr1G001200.2
AET3Gv20044500.1	HORVU3Hr1G006100.2
AET3Gv20103300.1	HORVU3Hr1G008280.1
AET3Gv20127300.2	HORVU3Hr1G010920.1
AET3Gv20189300.1	HORVU3Hr1G015710.1
AET3Gv20291400.2	HORVU3Hr1G024970.12
AET3Gv20313900.4	HORVU3Hr1G028000.2
AET3Gv20314200.6	HORVU3Hr1G028050.2
AET3Gv20314400.3	HORVU3Hr1G028020.4
AET3Gv20314700.4	HORVU3Hr1G028080.1
AET3Gv20333500.8	HORVU3Hr1G030080.3
AET3Gv20575600.2	HORVU3Hr1G058610.5
AET3Gv20576400.7	HORVU3Hr1G058440.3
AET3Gv20652400.3	HORVU3Hr1G071400.7
AET3Gv20674000.11	HORVU3Hr1G069070.3
AET3Gv20785600.1	HORVU3Hr1G088120.6
AET3Gv20789700.1	HORVU3Hr1G087670.3
AET3Gv21248900.1	HORVU3Hr1G116910.1
AET4Gv20479200.2	HORVU4Hr1G053190.4
AET4Gv20796300.2	HORVU4Hr1G083820.2
AET5Gv20263100.1	HORVU5Hr1G026030.1
AET5Gv20370300.1	HORVU5Hr1G045330.2
AET5Gv20515300.3	HORVU5Hr1G061860.2
AET5Gv20922600.2	HORVU5Hr1G097040.1
AET5Gv20987100.1	HORVU5Hr1G103170.2
AET5Gv21067200.1	HORVU5Hr1G110140.1
AET5Gv21067200.1	HORVU5Hr1G110300.1
AET5Gv21218100.1	HORVU5Hr1G124980.6
AET5Gv21218300.1	HORVU5Hr1G125000.1
AET6Gv20005600.2	HORVU6Hr1G001510.1
AET6Gv20131300.4	HORVU6Hr1G009850.2
AET6Gv20182200.1	HORVU6Hr1G013030.1
AET6Gv20272100.1	HORVU6Hr1G018750.1
AET6Gv20436500.3	HORVU6Hr1G035210.2
AET6Gv20436600.3	HORVU6Hr1G035230.1
AET6Gv20560700.1	HORVU6Hr1G053960.1
AET6Gv20592600.5	HORVU6Hr1G057590.4
AET6Gv20653600.2	HORVU6Hr1G064580.2
AET6Gv20700100.1	HORVU6Hr1G069910.5
AET6Gv20737700.4	HORVU6Hr1G073530.1
AET6Gv20769900.1	HORVU6Hr1G076730.2
AET6Gv20944900.2	HORVU6Hr1G090370.2
AET7Gv20147100.1	HORVU7Hr1G011810.1
AET7Gv20254300.10	HORVU7Hr1G021310.7
AET7Gv20256000.3	HORVU7Hr1G021460.5
AET7Gv20284600.1	HORVU7Hr1G024220.2
AET7Gv20285000.1	HORVU7Hr1G024240.1
AET7Gv20285100.1	HORVU7Hr1G024250.2
AET7Gv20483400.2	HORVU7Hr1G038400.3
AET7Gv20518700.1	HORVU7Hr1G041690.2
AET7Gv20793900.2	HORVU7Hr1G076290.6
AET7Gv20827400.1	HORVU7Hr1G079720.2
AET7Gv20827800.1	HORVU7Hr1G079810.12
AET7Gv20863400.7	HORVU7Hr1G083440.4
AET7Gv20867300.1	HORVU7Hr1G084110.1
AET7Gv20905200.3	HORVU7Hr1G088280.4
AET7Gv20948200.1	HORVU7Hr1G092040.2
AET7Gv20951900.1	HORVU7Hr1G092500.2
AET7Gv21037400.5	HORVU7Hr1G098580.5
AET7Gv21222600.1	HORVU7Hr1G111930.1
AET7Gv21295800.1	HORVU7Hr1G117770.1
AET7Gv21295800.1	HORVU7Hr1G118220.1
AET7Gv21298600.2	HORVU7Hr1G118220.1
AET7Gv21312000.2	HORVU7Hr1G119060.1
AET7Gv21312200.1	HORVU7Hr1G119020.1
AET1Gv20222500.3	TuG1812G0100001109.01
AET1Gv20267100.1	TuG1812G0100001312.01
AET1Gv20267400.2	TuG1812G0100001311.01
AET1Gv20370200.1	TuG1812G0100001954.01
AET1Gv20372700.1	TuG1812G0100001972.01
AET1Gv20610200.2	TuG1812G0100002908.01
AET1Gv20611300.1	TuG1812G0100002904.01
AET1Gv20633000.2	TuG1812G0100003024.01
AET1Gv20700400.1	TuG1812G0100003349.01
AET1Gv20919200.5	TuG1812G0100004217.01
AET2Gv20043900.7	TuG1812G0200000272.01
AET2Gv20270000.3	TuG1812G0200001393.01
AET2Gv20632800.1	TuG1812G0200003163.01
AET2Gv20885200.6	TuG1812G0200004516.01
AET2Gv20961300.1	TuG1812G0200004870.01
AET2Gv21053200.1	TuG1812G0200005213.01
AET3Gv20017100.1	TuG1812G0300000049.01
AET3Gv20044500.1	TuG1812G0300000275.01
AET3Gv20127300.2	TuG1812G0300000615.01
AET3Gv20313900.4	TuG1812G0300001644.01
AET3Gv20314200.6	TuG1812G0300001643.01
AET3Gv20314400.3	TuG1812G0300001632.01
AET3Gv20314700.4	TuG1812G0300001631.01
AET3Gv20575600.2	TuG1812G0300002793.01
AET3Gv20575900.1	TuG1812G0300002813.01
AET3Gv20576400.7	TuG1812G0300002818.01
AET3Gv20626300.1	TuG1812G0300003040.01
AET3Gv20652400.3	TuG1812G0300003190.01
AET3Gv20674000.11	TuG1812G0300003308.01
AET3Gv20789700.1	TuG1812G0300003913.01
AET3Gv21193500.3	TuG1812G0300005492.01
AET3Gv21248900.1	TuG1812G0300005852.01
AET4Gv20796300.2	TuG1812G0500005211.01
AET4Gv20812400.2	TuG1812G0500005272.01
AET5Gv21218300.1	TuG1812G0400004003.01
AET5Gv20413700.1	TuG1812G0500001917.01
AET5Gv20414200.1	TuG1812G0500001969.01
AET5Gv20420800.1	TuG1812G0500001917.01
AET5Gv20515300.3	TuG1812G0500002423.01
AET5Gv20515300.3	TuG1812G0500002445.01
AET5Gv20668600.1	TuG1812G0500003209.01
AET5Gv20834500.10	TuG1812G0500003892.01
AET5Gv20987100.1	TuG1812G0500004457.01
AET5Gv21067200.1	TuG1812G0500004793.01
AET6Gv20005300.2	TuG1812G0600000002.01
AET6Gv20354100.1	TuG1812G0600001448.01
AET6Gv20592600.5	TuG1812G0600002506.01
AET6Gv20653600.2	TuG1812G0600002815.01
AET6Gv20653700.2	TuG1812G0600002816.01
AET6Gv20700100.1	TuG1812G0600003060.01
AET6Gv20700400.2	TuG1812G0600003064.01
AET6Gv20737700.4	TuG1812G0600003228.01
AET6Gv20769900.1	TuG1812G0600003348.01
AET6Gv20944900.2	TuG1812G0600004163.01
AET7Gv20147100.1	TuG1812G0700000679.01
AET7Gv20254300.10	TuG1812G0700001038.01
AET7Gv20257500.2	TuG1812G0700001051.01
AET7Gv20275700.2	TuG1812G0700001128.01
AET7Gv20284600.1	TuG1812G0700001173.01
AET7Gv20285000.1	TuG1812G0700001167.01
AET7Gv20285100.1	TuG1812G0700001169.01
AET7Gv20310000.1	TuG1812G0700001244.01
AET7Gv20483400.2	TuG1812G0700001991.01
AET7Gv20518700.1	TuG1812G0700002186.01
AET7Gv20827400.1	TuG1812G0700003780.01
AET7Gv20827800.1	TuG1812G0700003779.01
AET7Gv20867300.1	TuG1812G0700004083.01
AET7Gv20948200.1	TuG1812G0700004248.01
AET7Gv21037400.5	TuG1812G0700004667.01
AET7Gv21222600.1	TuG1812G0700005383.01
AET7Gv21295800.1	TuG1812G0700005696.01
AET7Gv21295800.1	TuG1812G0700005708.01
AET7Gv21312000.2	TuG1812G0700005816.01
AET7Gv21312200.1	TuG1812G0700005804.01
AET7Gv21312200.1	TuG1812G0700005817.01
Bradi1g35340.1	LOC_Os02g09620.1
Bradi1g38770.1	LOC_Os02g15230.1
Bradi1g00790.2	LOC_Os03g64170.1
Bradi1g12350.1	LOC_Os03g47940.1
Bradi1g15543.1	LOC_Os03g38390.1
Bradi1g64327.1	LOC_Os03g19670.1
Bradi1g30026.1	LOC_Os06g50940.1
Bradi1g35340.1	LOC_Os06g43044.1
Bradi1g37880.1	LOC_Os06g36520.1
Bradi1g38770.1	LOC_Os06g34070.1
Bradi1g44080.2	LOC_Os06g14630.1
Bradi1g45140.1	LOC_Os06g12410.1
Bradi1g48870.1	LOC_Os06g06290.1
Bradi1g49000.1	LOC_Os06g06290.1
Bradi1g49200.1	LOC_Os06g06290.1
Bradi1g50970.1	LOC_Os06g05550.1
Bradi1g18470.1	LOC_Os07g47210.1
Bradi1g19840.1	LOC_Os07g44780.1
Bradi1g23120.1	LOC_Os07g39750.1
Bradi2g06980.1	LOC_Os01g11710.1
Bradi2g06990.2	LOC_Os01g11740.1
Bradi2g07320.1	LOC_Os01g12320.1
Bradi2g12370.1	LOC_Os01g22640.1
Bradi2g22690.1	LOC_Os01g61570.1
Bradi2g43380.1	LOC_Os01g42730.1
Bradi2g45207.3	LOC_Os01g46090.1
Bradi2g45231.1	LOC_Os01g46220.1
Bradi2g54060.1	LOC_Os01g61570.1
Bradi2g19650.1	LOC_Os05g44200.1
Bradi2g22690.1	LOC_Os05g39220.1
Bradi2g25070.1	LOC_Os05g34700.1
Bradi2g25920.3	LOC_Os05g33270.1
Bradi2g32510.1	LOC_Os05g11970.1
Bradi2g32520.1	LOC_Os05g11950.1
Bradi2g32540.1	LOC_Os05g11910.1
Bradi2g34800.1	LOC_Os05g06710.1
Bradi2g38567.1	LOC_Os05g04240.1
Bradi2g49781.2	LOC_Os05g44200.1
Bradi2g54060.1	LOC_Os05g39220.1
Bradi3g21127.1	LOC_Os10g05088.1
Bradi3g28100.1	LOC_Os10g32580.1
Bradi3g06550.1	LOC_Os02g09620.1
Bradi3g09470.3	LOC_Os02g15230.1
Bradi3g47810.1	LOC_Os02g39170.1
Bradi3g48097.1	LOC_Os02g39170.1
Bradi3g48097.1	LOC_Os02g39590.1
Bradi3g51207.1	LOC_Os02g44860.1
Bradi3g51217.1	LOC_Os02g44850.1
Bradi3g55270.1	LOC_Os02g57110.1
Bradi3g59722.1	LOC_Os02g50690.1
Bradi3g06550.1	LOC_Os06g43044.1
Bradi3g13585.1	LOC_Os08g02094.1
Bradi4g43890.1	LOC_Os11g03520.1
Bradi4g04327.1	LOC_Os12g37910.2
Bradi5g15160.1	LOC_Os02g40440.1
Bradi5g15160.1	LOC_Os04g42860.1
Bradi5g18307.1	LOC_Os04g47390.1
Bradi5g19050.1	LOC_Os04g48800.1
Bradi5g24000.1	LOC_Os04g55660.1
HORVU1Hr1G016500.2	Bradi2g38567.1
HORVU1Hr1G023510.2	Bradi2g34800.1
HORVU1Hr1G029460.3	Bradi2g32520.1
HORVU1Hr1G061820.1	Bradi2g25920.3
HORVU1Hr1G064020.3	Bradi2g25070.1
HORVU1Hr1G070790.1	Bradi2g22690.1
HORVU1Hr1G076300.2	Bradi2g19650.1
HORVU1Hr1G076300.2	Bradi2g49781.2
HORVU1Hr1G038730.1	Bradi3g28100.1
HORVU2Hr1G025810.1	Bradi1g19840.1
HORVU2Hr1G087830.2	Bradi5g15160.1
HORVU2Hr1G094330.1	Bradi5g19050.1
HORVU2Hr1G096260.1	Bradi5g18307.1
HORVU3Hr1G015710.1	Bradi2g03807.1
HORVU3Hr1G027990.1	Bradi2g06990.2
HORVU3Hr1G028000.2	Bradi2g06980.1
HORVU3Hr1G030080.3	Bradi2g07320.1
HORVU3Hr1G058440.3	Bradi2g45207.3
HORVU3Hr1G058610.5	Bradi2g45280.1
HORVU3Hr1G069070.3	Bradi2g48760.1
HORVU3Hr1G071400.7	Bradi2g49781.2
HORVU3Hr1G071400.7	Bradi2g19650.1
HORVU3Hr1G087670.3	Bradi2g54060.1
HORVU3Hr1G088120.6	Bradi2g53830.1
HORVU4Hr1G004100.1	Bradi1g12350.1
HORVU4Hr1G053190.4	Bradi1g64327.1
HORVU5Hr1G125000.1	Bradi1g00790.2
HORVU5Hr1G045330.2	Bradi4g43890.1
HORVU5Hr1G061860.2	Bradi4g31395.1
HORVU6Hr1G013030.1	Bradi3g01797.1
HORVU6Hr1G035210.2	Bradi3g06550.1
HORVU6Hr1G053960.1	Bradi3g47810.1
HORVU6Hr1G064580.2	Bradi3g51217.1
HORVU6Hr1G073530.1	Bradi3g56897.1
HORVU6Hr1G076730.2	Bradi3g59722.1
HORVU6Hr1G090370.2	Bradi3g55270.1
HORVU7Hr1G000470.1	Bradi1g52300.1
HORVU7Hr1G021310.7	Bradi1g50970.1
HORVU7Hr1G021460.5	Bradi1g50970.1
HORVU7Hr1G024220.2	Bradi1g48870.1
HORVU7Hr1G024220.2	Bradi1g49010.1
HORVU7Hr1G024220.2	Bradi1g49200.1
HORVU7Hr1G024250.2	Bradi1g49000.1
HORVU7Hr1G024670.2	Bradi1g48870.1
HORVU7Hr1G038400.3	Bradi1g45140.1
HORVU7Hr1G041690.2	Bradi1g44080.2
HORVU7Hr1G079720.2	Bradi1g38770.1
HORVU7Hr1G088280.4	Bradi1g37880.1
HORVU7Hr1G092040.2	Bradi1g35340.1
HORVU7Hr1G076290.6	Bradi3g13585.1
HORVU7Hr1G092040.2	Bradi3g06550.1
LOC_Os01g11740.1	Zm00001d039368
LOC_Os01g11952.1	Zm00001d039355
LOC_Os01g12320.1	Zm00001d039326
LOC_Os01g22640.1	Zm00001d040730
LOC_Os01g42730.1	Zm00001d044465
LOC_Os01g46090.1	Zm00001d044043
LOC_Os01g46220.1	Zm00001d044050
LOC_Os01g61570.1	Zm00001d038411
LOC_Os01g11650.1	Zm00001d008925
LOC_Os01g11710.1	Zm00001d008929
LOC_Os01g11740.1	Zm00001d008928
LOC_Os01g42730.1	Zm00001d011334
LOC_Os01g46220.1	Zm00001d011475
LOC_Os01g61570.1	Zm00001d010584
LOC_Os10g25380.1	Zm00001d033044
LOC_Os10g30290.1	Zm00001d032888
LOC_Os10g32580.1	Zm00001d032788
LOC_Os10g25380.1	Zm00001d014244
LOC_Os11g31940.1	Zm00001d007351
LOC_Os11g03520.1	Zm00001d052403
LOC_Os02g40440.1	Zm00001d025818
LOC_Os02g44850.1	Zm00001d026133
LOC_Os02g15230.1	Zm00001d053425
LOC_Os02g40440.1	Zm00001d051110
LOC_Os02g44850.1	Zm00001d051418
LOC_Os02g44860.1	Zm00001d051419
LOC_Os02g57110.1	Zm00001d051923
LOC_Os02g09610.1	Zm00001d015636
LOC_Os02g09620.1	Zm00001d015637
LOC_Os02g15230.1	Zm00001d016130
LOC_Os02g18870.1	Zm00001d015960
LOC_Os02g39170.1	Zm00001d017140
LOC_Os02g39590.1	Zm00001d017140
LOC_Os02g50690.1	Zm00001d017989
LOC_Os02g57110.1	Zm00001d018474
LOC_Os03g38390.1	Zm00001d033079
LOC_Os03g47940.1	Zm00001d033522
LOC_Os03g64170.1	Zm00001d034917
LOC_Os03g19670.1	Zm00001d047620
LOC_Os04g42860.1	Zm00001d025818
LOC_Os04g47390.1	Zm00001d026133
LOC_Os04g48800.1	Zm00001d026062
LOC_Os04g42860.1	Zm00001d003085
LOC_Os04g47390.1	Zm00001d002675
LOC_Os05g33270.1	Zm00001d038143
LOC_Os05g34700.1	Zm00001d038211
LOC_Os05g39220.1	Zm00001d038411
LOC_Os05g43120.1	Zm00001d038645
LOC_Os05g44200.1	Zm00001d038726
LOC_Os05g39220.1	Zm00001d010584
LOC_Os06g34070.1	Zm00001d053425
LOC_Os06g43044.1	Zm00001d015637
LOC_Os06g47910.1	Zm00001d014596
LOC_Os06g50940.1	Zm00001d014818
LOC_Os06g06290.1	Zm00001d036241
LOC_Os06g14630.1	Zm00001d037336
LOC_Os06g43044.1	Zm00001d036770
LOC_Os06g06520.1	Zm00001d045264
LOC_Os06g12410.1	Zm00001d044821
LOC_Os06g34120.1	Zm00001d046136
LOC_Os06g36520.1	Zm00001d046254
LOC_Os06g43044.1	Zm00001d046642
LOC_Os07g39750.1	Zm00001d021961
LOC_Os07g44780.1	Zm00001d022309
LOC_Os07g47210.1	Zm00001d022496
LOC_Os08g02094.1	Zm00001d035063
Sobic.001G003600.1	Seita.9G003000.1
Sobic.001G135600.1	Seita.9G138600.1
Sobic.001G182500.1	Seita.9G180900.1
Sobic.001G182600.1	Seita.9G181200.1
Sobic.001G228100.1	Seita.9G231300.1
Sobic.001G238800.1	Seita.9G243000.1
Sobic.001G258300.1	Seita.9G253400.1
Sobic.001G269200.1	Seita.9G290200.1
Sobic.001G394000.1	Seita.9G427600.1
Sobic.002G007400.1	Seita.2G002100.1
Sobic.002G007400.1	Seita.2G004200.1
Sobic.002G134300.1	Seita.2G133000.1
Sobic.002G280500.1	Seita.2G291000.1
Sobic.002G346700.1	Seita.2G361200.1
Sobic.002G346700.1	Seita.2G364200.1
Sobic.002G356800.1	Seita.2G371400.1
Sobic.002G393600.1	Seita.2G409500.1
Sobic.002G409000.1	Seita.2G424400.1
Sobic.003G013100.1	Seita.5G016800.1
Sobic.003G016800.1	Seita.5G150500.1
Sobic.003G019300.1	Seita.5G150000.1
Sobic.003G019700.1	Seita.5G150100.1
Sobic.003G019700.1	Seita.5G152900.1
Sobic.003G019900.1	Seita.5G150600.1
Sobic.003G020500.1	Seita.5G150700.1
Sobic.003G110600.1	Seita.5G064100.1
Sobic.003G153400.1	Seita.5G156900.1
Sobic.003G153500.1	Seita.5G157000.1
Sobic.003G153600.1	Seita.5G157200.1
Sobic.003G238600.1	Seita.5G245600.1
Sobic.003G238800.1	Seita.5G245800.1
Sobic.003G341900.1	Seita.5G366300.1
Sobic.004G016600.1	Seita.1G110700.1
Sobic.004G072400.1	Seita.1G056300.1
Sobic.004G072900.1	Seita.1G056200.1
Sobic.004G111100.1	Seita.1G016000.1
Sobic.004G130500.1	Seita.1G130400.1
Sobic.004G207600.1	Seita.1G223800.1
Sobic.004G243500.1	Seita.1G315200.1
Sobic.004G248500.1	Seita.1G309800.1
Sobic.004G286700.1	Seita.1G267100.1
Sobic.004G286800.1	Seita.1G267000.1
Sobic.004G344100.1	Seita.1G364700.1
Sobic.004G072900.1	Seita.4G206200.1
Sobic.004G248500.1	Seita.4G114700.1
Sobic.005G020800.1	Seita.7G308100.1
Sobic.005G020800.1	Seita.8G005900.1
Sobic.005G127200.1	Seita.8G133300.1
Sobic.006G140801.1	Seita.1G235300.1
Sobic.006G140801.1	Seita.7G160600.1
Sobic.006G178200.1	Seita.7G198500.1
Sobic.006G187300.1	Seita.7G208000.1
Sobic.007G014100.1	Seita.6G090200.1
Sobic.007G162200.1	Seita.6G254500.1
Sobic.008G133200.1	Seita.3G331700.1
Sobic.008G048501.1	Seita.7G291800.1
Sobic.009G078500.1	Seita.3G075300.1
Sobic.009G078900.1	Seita.3G075400.1
Sobic.009G079000.1	Seita.3G075500.1
Sobic.009G130600.1	Seita.3G249700.1
Sobic.009G141300.1	Seita.3G237800.1
Sobic.009G168500.1	Seita.3G210100.1
Sobic.009G054100.1	Seita.7G270200.1
Sobic.010G200900.1	Seita.1G056200.1
Sobic.010G037600.1	Seita.4G036600.1
Sobic.010G044600.1	Seita.4G068400.1
Sobic.010G044900.1	Seita.4G067800.1
Sobic.010G047300.1	Seita.4G065900.1
Sobic.010G093300.1	Seita.4G099600.1
Sobic.010G106500.1	Seita.4G114700.1
Sobic.010G156000.1	Seita.4G170400.1
Sobic.010G156100.1	Seita.4G170500.1
Sobic.010G168700.1	Seita.4G240000.1
Sobic.010G200900.1	Seita.4G206200.1
Sobic.010G211900.1	Seita.4G194400.1
Sobic.010G270700.2	Seita.4G284300.1
Seita.1G235300.1	AT4G28780.1
Seita.2G291000.1	AT1G75900.1
Seita.2G291000.1	AT1G20132.1
Seita.3G210100.1	AT2G40250.1
Seita.4G114700.1	AT5G37690.1
Seita.5G366300.1	AT2G40250.1
TraesCS1A02G077000.1	TuG1812G0100000943.01
TraesCS1A02G144100.1	TuG1812G0100001954.01
TraesCS1A02G145300.2	TuG1812G0100001972.01
TraesCS1A02G250600.1	TuG1812G0100002908.01
TraesCS1A02G251100.1	TuG1812G0100002904.01
TraesCS1A02G261300.1	TuG1812G0100003024.01
TraesCS1A02G295000.1	TuG1812G0100003349.01
TraesCS1A02G321100.1	TuG1812G0100003583.01
TraesCS1A02G322600.1	TuG1812G0100003598.01
TraesCS1A02G382200.1	TuG1812G0100004217.01
TraesCS1B02G095100.1	TuG1812G0100000943.01
TraesCS1B02G108400.1	TuG1812G0100001109.01
TraesCS1B02G161500.1	TuG1812G0100001954.01
TraesCS1B02G162500.1	TuG1812G0100001972.01
TraesCS1B02G261200.1	TuG1812G0100002908.01
TraesCS1B02G261700.1	TuG1812G0100002904.01
TraesCS1B02G272100.1	TuG1812G0100003024.01
TraesCS1B02G333800.1	TuG1812G0100003583.01
TraesCS1B02G334900.1	TuG1812G0100003598.01
TraesCS1B02G407300.1	TuG1812G0100004217.01
TraesCS1D02G079200.1	TuG1812G0100000943.01
TraesCS1D02G090800.1	TuG1812G0100001109.01
TraesCS1D02G109100.1	TuG1812G0100001312.01
TraesCS1D02G109200.4	TuG1812G0100001311.01
TraesCS1D02G250200.1	TuG1812G0100002908.01
TraesCS1D02G250700.1	TuG1812G0100002904.01
TraesCS1D02G261300.1	TuG1812G0100003024.01
TraesCS1D02G297500.1	TuG1812G0100003349.01
TraesCS1D02G321300.1	TuG1812G0100003583.01
TraesCS1D02G322600.1	TuG1812G0100003598.01
TraesCS1D02G389900.1	TuG1812G0100004217.01
TraesCS2A02G024600.2	TuG1812G0200000272.01
TraesCS2A02G024600.2	TuG1812G0200000301.01
TraesCS2A02G135000.1	TuG1812G0200001393.01
TraesCS2A02G192100.2	TuG1812G0200002020.01
TraesCS2A02G279600.1	TuG1812G0200003163.01
TraesCS2A02G362700.1	TuG1812G0200004131.01
TraesCS2A02G365300.1	TuG1812G0200004131.01
TraesCS2A02G436500.1	TuG1812G0200004870.01
TraesCS2A02G477400.1	TuG1812G0200005213.01
TraesCS2B02G034800.1	TuG1812G0200000272.01
TraesCS2B02G159000.1	TuG1812G0200001393.01
TraesCS2B02G214000.3	TuG1812G0200002020.01
TraesCS2B02G297300.1	TuG1812G0200003163.01
TraesCS2B02G380600.1	TuG1812G0200004131.01
TraesCS2B02G415200.1	TuG1812G0200004516.01
TraesCS2B02G456700.1	TuG1812G0200004870.01
TraesCS2B02G500500.1	TuG1812G0200005213.01
TraesCS2D02G025800.1	TuG1812G0200000272.01
TraesCS2D02G025800.1	TuG1812G0200000301.01
TraesCS2D02G137500.2	TuG1812G0200001393.01
TraesCS2D02G150200.1	TuG1812G0200001521.01
TraesCS2D02G195400.3	TuG1812G0200002020.01
TraesCS2D02G360100.1	TuG1812G0200004131.01
TraesCS2D02G394700.1	TuG1812G0200004516.01
TraesCS2D02G433400.1	TuG1812G0200004870.01
TraesCS2D02G476600.1	TuG1812G0200005213.01
TraesCS2D02G513100.1	TuG1812G0200005541.01
TraesCS3A02G025300.1	TuG1812G0300000275.01
TraesCS3A02G057100.1	TuG1812G0300000615.01
TraesCS3A02G140800.1	TuG1812G0300001631.01
TraesCS3A02G140900.1	TuG1812G0300001632.01
TraesCS3A02G141200.1	TuG1812G0300001643.01
TraesCS3A02G141300.1	TuG1812G0300001644.01
TraesCS3A02G141400.1	TuG1812G0300001641.01
TraesCS3A02G234900.1	TuG1812G0300002818.01
TraesCS3A02G235000.1	TuG1812G0300002818.01
TraesCS3A02G235100.1	TuG1812G0300002813.01
TraesCS3A02G235500.1	TuG1812G0300002793.01
TraesCS3A02G253500.1	TuG1812G0300003009.01
TraesCS3A02G258100.2	TuG1812G0300003040.01
TraesCS3A02G273000.1	TuG1812G0300003190.01
TraesCS3A02G283400.1	TuG1812G0300003308.01
TraesCS3A02G308200.1	TuG1812G0300001463.01
TraesCS3A02G351000.1	TuG1812G0300003913.01
TraesCS3A02G512800.1	TuG1812G0300005542.01
TraesCS3A02G535400.1	TuG1812G0300005852.01
TraesCS3B02G070100.1	TuG1812G0300000615.01
TraesCS3B02G163200.1	TuG1812G0300001641.01
TraesCS3B02G163300.1	TuG1812G0300001644.01
TraesCS3B02G163400.1	TuG1812G0300001643.01
TraesCS3B02G163700.2	TuG1812G0300001632.01
TraesCS3B02G163800.1	TuG1812G0300001631.01
TraesCS3B02G264400.2	TuG1812G0300002793.01
TraesCS3B02G264800.1	TuG1812G0300002818.01
TraesCS3B02G285400.1	TuG1812G0300003009.01
TraesCS3B02G290800.1	TuG1812G0300003040.01
TraesCS3B02G306600.1	TuG1812G0300003190.01
TraesCS3B02G317000.1	TuG1812G0300003308.01
TraesCS3B02G383600.1	TuG1812G0300003913.01
TraesCS3B02G575900.1	TuG1812G0300005492.01
TraesCS3B02G608400.1	TuG1812G0300005852.01
TraesCS3D02G020600.1	TuG1812G0300000275.01
TraesCS3D02G056800.1	TuG1812G0300000615.01
TraesCS3D02G145800.1	TuG1812G0300001644.01
TraesCS3D02G145900.1	TuG1812G0300001643.01
TraesCS3D02G146200.1	TuG1812G0300001632.01
TraesCS3D02G146300.1	TuG1812G0300001631.01
TraesCS3D02G254400.1	TuG1812G0300003009.01
TraesCS3D02G258000.3	TuG1812G0300003040.01
TraesCS3D02G272400.1	TuG1812G0300003190.01
TraesCS3D02G283300.1	TuG1812G0300003308.01
TraesCS3D02G345100.1	TuG1812G0300003913.01
TraesCS3D02G515000.1	TuG1812G0300005492.01
TraesCS3D02G541000.1	TuG1812G0300005852.01
TraesCS4A02G304300.1	TuG1812G0400000125.01
TraesCS4A02G316400.1	TuG1812G0400004004.01
TraesCS4A02G316500.1	TuG1812G0400004003.01
TraesCS4A02G397000.1	TuG1812G0700001038.01
TraesCS4A02G399300.1	TuG1812G0700001051.01
TraesCS4A02G426700.1	TuG1812G0700000679.01
TraesCS4A02G494900.1	TuG1812G0700000031.01
TraesCS4B02G006600.1	TuG1812G0400000125.01
TraesCS4B02G010200.1	TuG1812G0400000131.01
TraesCS4B02G339400.1	TuG1812G0500005211.01
TraesCS4D02G008000.1	TuG1812G0400000125.01
TraesCS4D02G335600.1	TuG1812G0500005211.01
TraesCS4D02G343600.1	TuG1812G0500005272.01
TraesCS5A02G164200.1	TuG1812G0500001969.01
TraesCS5A02G167400.1	TuG1812G0500001917.01
TraesCS5A02G214900.1	TuG1812G0500002423.01
TraesCS5A02G238300.1	TuG1812G0500002692.01
TraesCS5A02G287100.1	TuG1812G0500003209.01
TraesCS5A02G327300.1	TuG1812G0500003517.01
TraesCS5A02G358900.1	TuG1812G0500003892.01
TraesCS5A02G394300.1	TuG1812G0500004202.01
TraesCS5A02G422800.1	TuG1812G0500004457.01
TraesCS5A02G460500.1	TuG1812G0500004793.01
TraesCS5A02G509100.1	TuG1812G0500005211.01
TraesCS5A02G517200.1	TuG1812G0500005272.01
TraesCS5A02G517500.1	TuG1812G0500005274.01
TraesCS5B02G562600.1	TuG1812G0400004003.01
TraesCS5B02G562700.1	TuG1812G0400004004.01
TraesCS5B02G140600.1	TuG1812G0500001624.01
TraesCS5B02G161700.1	TuG1812G0500001969.01
TraesCS5B02G164400.1	TuG1812G0500001917.01
TraesCS5B02G208900.1	TuG1812G0500002423.01
TraesCS5B02G209000.1	TuG1812G0500002425.01
TraesCS5B02G211600.1	TuG1812G0500002445.01
TraesCS5B02G236800.1	TuG1812G0500002692.01
TraesCS5B02G424700.1	TuG1812G0500004457.01
TraesCS5B02G470300.1	TuG1812G0500004793.01
TraesCS5D02G566700.1	TuG1812G0400004004.01
TraesCS5D02G566800.1	TuG1812G0400004003.01
TraesCS5D02G169100.2	TuG1812G0500001969.01
TraesCS5D02G171800.1	TuG1812G0500001917.01
TraesCS5D02G217100.1	TuG1812G0500002423.01
TraesCS5D02G221700.1	TuG1812G0500002445.01
TraesCS5D02G431000.1	TuG1812G0500004457.01
TraesCS5D02G470800.1	TuG1812G0500004793.01
TraesCS5D02G472200.1	TuG1812G0500004793.01
TraesCS6A02G003000.1	TuG1812G0600000002.01
TraesCS6A02G111000.1	TuG1812G0600001136.01
TraesCS6A02G137500.1	TuG1812G0600001448.01
TraesCS6A02G228200.1	TuG1812G0600002506.01
TraesCS6A02G253100.1	TuG1812G0600002815.01
TraesCS6A02G253200.2	TuG1812G0600002816.01
TraesCS6A02G277100.1	TuG1812G0600003060.01
TraesCS6A02G277200.1	TuG1812G0600003064.01
TraesCS6A02G294300.1	TuG1812G0600003228.01
TraesCS6A02G311300.1	TuG1812G0600003348.01
TraesCS6A02G387800.1	TuG1812G0600004163.01
TraesCS6B02G139100.1	TuG1812G0600001136.01
TraesCS6B02G166000.1	TuG1812G0600001448.01
TraesCS6B02G253500.1	TuG1812G0600002506.01
TraesCS6B02G273100.1	TuG1812G0600002815.01
TraesCS6B02G273200.1	TuG1812G0600002816.01
TraesCS6B02G304800.1	TuG1812G0600003060.01
TraesCS6B02G341300.1	TuG1812G0600003348.01
TraesCS6B02G427200.1	TuG1812G0600004163.01
TraesCS6D02G126500.1	TuG1812G0600001448.01
TraesCS6D02G206800.1	TuG1812G0600002506.01
TraesCS6D02G234500.1	TuG1812G0600002815.01
TraesCS6D02G234600.1	TuG1812G0600002816.01
TraesCS6D02G257700.1	TuG1812G0600003060.01
TraesCS6D02G257800.1	TuG1812G0600003064.01
TraesCS6D02G275400.1	TuG1812G0600003228.01
TraesCS6D02G372000.1	TuG1812G0600004163.01
TraesCS7A02G003700.1	TuG1812G0700000031.01
TraesCS7A02G062600.1	TuG1812G0700000679.01
TraesCS7A02G097100.1	TuG1812G0700001038.01
TraesCS7A02G100600.1	TuG1812G0700001051.01
TraesCS7A02G109100.1	TuG1812G0700001126.01
TraesCS7A02G109200.1	TuG1812G0700001128.01
TraesCS7A02G113600.1	TuG1812G0700001173.01
TraesCS7A02G113800.1	TuG1812G0700001167.01
TraesCS7A02G113900.1	TuG1812G0700001169.01
TraesCS7A02G115300.1	TuG1812G0700001173.01
TraesCS7A02G188900.1	TuG1812G0700001991.01
TraesCS7A02G204900.1	TuG1812G0700002186.01
TraesCS7A02G339400.1	TuG1812G0700003688.01
TraesCS7A02G348600.1	TuG1812G0700003779.01
TraesCS7A02G348900.1	TuG1812G0700003780.01
TraesCS7A02G374300.1	TuG1812G0700004083.01
TraesCS7A02G388700.1	TuG1812G0700004248.01
TraesCS7A02G390900.1	TuG1812G0700004262.01
TraesCS7A02G426300.1	TuG1812G0700004641.01
TraesCS7A02G429100.2	TuG1812G0700004667.01
TraesCS7A02G474700.1	TuG1812G0700005070.01
TraesCS7A02G500000.1	TuG1812G0700005383.01
TraesCS7A02G536100.1	TuG1812G0700005696.01
TraesCS7A02G536300.1	TuG1812G0700005696.01
TraesCS7A02G536500.1	TuG1812G0700005696.01
TraesCS7A02G544300.1	TuG1812G0700005804.01
TraesCS7A02G544300.1	TuG1812G0700005817.01
TraesCS7B02G007000.1	TuG1812G0700001126.01
TraesCS7B02G011500.1	TuG1812G0700001167.01
TraesCS7B02G011600.1	TuG1812G0700001169.01
TraesCS7B02G018200.2	TuG1812G0700001244.01
TraesCS7B02G093700.1	TuG1812G0700001991.01
TraesCS7B02G112100.1	TuG1812G0700002186.01
TraesCS7B02G233800.1	TuG1812G0700003780.01
TraesCS7B02G235100.1	TuG1812G0700003779.01
TraesCS7B02G253100.1	TuG1812G0700004083.01
TraesCS7B02G290600.1	TuG1812G0700004248.01
TraesCS7B02G292800.1	TuG1812G0700004262.01
TraesCS7B02G329900.1	TuG1812G0700004667.01
TraesCS7B02G376300.1	TuG1812G0700005070.01
TraesCS7B02G407700.1	TuG1812G0700005383.01
TraesCS7B02G454100.1	TuG1812G0700005696.01
TraesCS7B02G454800.1	TuG1812G0700005696.01
TraesCS7B02G466600.1	TuG1812G0700005804.01
TraesCS7B02G466600.1	TuG1812G0700005817.01
TraesCS7B02G467100.1	TuG1812G0700005816.01
TraesCS7D02G093200.1	TuG1812G0700001038.01
TraesCS7D02G094900.1	TuG1812G0700001051.01
TraesCS7D02G104100.1	TuG1812G0700001126.01
TraesCS7D02G108900.1	TuG1812G0700001173.01
TraesCS7D02G109100.1	TuG1812G0700001167.01
TraesCS7D02G109200.1	TuG1812G0700001169.01
TraesCS7D02G111800.1	TuG1812G0700001173.01
TraesCS7D02G190200.1	TuG1812G0700001991.01
TraesCS7D02G207900.1	TuG1812G0700002186.01
TraesCS7D02G329700.1	TuG1812G0700003780.01
TraesCS7D02G330100.1	TuG1812G0700003779.01
TraesCS7D02G349000.1	TuG1812G0700004083.01
TraesCS7D02G384600.1	TuG1812G0700004248.01
TraesCS7D02G386400.1	TuG1812G0700004262.01
TraesCS7D02G421200.1	TuG1812G0700004667.01
TraesCS7D02G461700.1	TuG1812G0700005070.01
TraesCS7D02G487200.1	TuG1812G0700005383.01
TraesCS7D02G522700.1	TuG1812G0700005696.01
TraesCS7D02G522900.1	TuG1812G0700005696.01
TraesCS7D02G530700.1	TuG1812G0700005816.01
TraesCS7D02G530800.1	TuG1812G0700005804.01
TraesCS7D02G530800.1	TuG1812G0700005817.01
Zm00001d032788	Sobic.001G228100.1
Zm00001d032888	Sobic.001G238800.1
Zm00001d033079	Sobic.001G182600.1
Zm00001d033522	Sobic.001G135600.1
Zm00001d034917	Sobic.001G003600.1
Zm00001d031855	Sobic.007G162200.1
Zm00001d030720	Sobic.008G135800.1
Zm00001d025818	Sobic.006G140801.1
Zm00001d026062	Sobic.006G187300.1
Zm00001d026133	Sobic.006G178300.2
Zm00001d026134	Sobic.006G178200.1
Zm00001d006633	Sobic.002G346700.1
Zm00001d007351	Sobic.005G127200.1
Zm00001d002675	Sobic.006G178200.1
Zm00001d003085	Sobic.006G140801.1
Zm00001d039326	Sobic.003G013100.1
Zm00001d039355	Sobic.003G016500.1
Zm00001d039368	Sobic.003G019300.1
Zm00001d039529	Sobic.003G037200.1
Zm00001d040730	Sobic.003G153400.1
Zm00001d040731	Sobic.003G153500.1
Zm00001d040733	Sobic.003G153600.1
Zm00001d043579	Sobic.003G283400.1
Zm00001d044040	Sobic.003G239300.1
Zm00001d044043	Sobic.003G238600.1
Zm00001d044049	Sobic.003G238800.1
Zm00001d044050	Sobic.003G238900.1
Zm00001d044465	Sobic.003G218900.1
Zm00001d051418	Sobic.004G286800.1
Zm00001d051419	Sobic.004G286700.1
Zm00001d051791	Sobic.004G248500.1
Zm00001d051923	Sobic.004G344100.1
Zm00001d053425	Sobic.004G111100.1
Zm00001d052403	Sobic.005G020800.1
Zm00001d014244	Sobic.001G258300.1
Zm00001d014308	Sobic.001G269200.1
Zm00001d014918	Sobic.004G001200.2
Zm00001d015636	Sobic.004G072400.1
Zm00001d015637	Sobic.004G072900.1
Zm00001d015960	Sobic.004G130500.1
Zm00001d016031	Sobic.004G121200.1
Zm00001d016130	Sobic.004G111100.1
Zm00001d017140	Sobic.004G207500.1
Zm00001d017989	Sobic.004G243500.1
Zm00001d018474	Sobic.004G344100.1
Zm00001d014487	Sobic.010G233700.2
Zm00001d014818	Sobic.010G270700.2
Zm00001d014820	Sobic.010G270900.1
Zm00001d037336	Sobic.004G248500.1
Zm00001d035063	Sobic.007G014100.1
Zm00001d038143	Sobic.009G130600.1
Zm00001d038211	Sobic.009G141300.1
Zm00001d038411	Sobic.009G168500.1
Zm00001d036238	Sobic.010G044600.1
Zm00001d036241	Sobic.010G044900.1
Zm00001d036770	Sobic.010G200900.1
Zm00001d037336	Sobic.010G106500.1
Zm00001d018791	Sobic.002G033000.1
Zm00001d021961	Sobic.002G356800.1
Zm00001d022309	Sobic.002G393600.1
Zm00001d022496	Sobic.002G409000.1
Zm00001d008925	Sobic.003G019700.1
Zm00001d008928	Sobic.003G016800.1
Zm00001d008928	Sobic.003G019800.1
Zm00001d008929	Sobic.003G019900.1
Zm00001d008934	Sobic.003G020500.1
Zm00001d011334	Sobic.003G218900.1
Zm00001d011475	Sobic.003G238800.1
Zm00001d012476	Sobic.003G341900.1
Zm00001d010450	Sobic.009G079000.1
Zm00001d010451	Sobic.009G078500.1
Zm00001d010584	Sobic.009G168500.1
Zm00001d047620	Sobic.001G394000.1
Zm00001d044821	Sobic.010G093300.1
Zm00001d045264	Sobic.010G047300.1
Zm00001d045302	Sobic.010G044900.1
Zm00001d045647	Sobic.010G106500.1
Zm00001d046136	Sobic.010G156100.1
Zm00001d046254	Sobic.010G168700.1
Zm00001d046642	Sobic.010G200900.1
Zm00001d046850	Sobic.010G211900.1
