# Supplementary material for: Comparative Genomics Reveals the Evolutionary Expansion and Diversification of the NPF Gene Family in Grasses
Source: Genes (Basel). 2026 Jun 11;17(6):688. doi: 10.3390/genes17060688 (PMC13299444; doi:10.3390/genes17060688)
Supplement: Supplementary file 1 [file genes-17-00688-s001.zip › Supplemental Data S4. The differently expressed genes of RNA-seq in rice and wheat..xlsx]

## Sheet: Rice
comparison	gene_id	baseMean	log2FoldChange	lfcSE	stat	pvalue	FDR	regulation	is_DEG
LT_1d_vs_Control	LOC_Os06g49250	57.4373	-1.62033	0.494708	-3.27533	0.0010554	0.0304716	Down	TRUE
LT_2d_vs_Control	LOC_Os02g48570	158.008	-1.5046	0.230887	-6.51663	7.19033e-11	9.2873e-09	Down	TRUE
LT_2d_vs_Control	LOC_Os03g60850	127.362	-1.73066	0.275836	-6.27425	3.51327e-10	3.34262e-08	Down	TRUE
LT_2d_vs_Control	LOC_Os01g01360	791.368	1.38108	0.22208	6.21886	5.00787e-10	4.38454e-08	Up	TRUE
LT_2d_vs_Control	LOC_Os01g67630	157.436	-1.47543	0.23898	-6.17387	6.66399e-10	5.48351e-08	Down	TRUE
LT_2d_vs_Control	LOC_Os02g46460	128.048	-1.05677	0.175341	-6.02691	1.67125e-09	1.18011e-07	Down	TRUE
LT_2d_vs_Control	LOC_Os10g02260	98.3595	-1.64307	0.300936	-5.45988	4.76453e-08	1.81649e-06	Down	TRUE
LT_2d_vs_Control	LOC_Os06g49250	57.4373	-2.52136	0.509078	-4.95279	7.31575e-07	1.71333e-05	Down	TRUE
LT_2d_vs_Control	LOC_Os10g02100	49.1212	-2.46258	0.510354	-4.82525	1.39828e-06	2.95931e-05	Down	TRUE
LT_2d_vs_Control	LOC_Os07g01070	393.27	1.06343	0.224541	4.73605	2.17929e-06	4.24931e-05	Up	TRUE
LT_2d_vs_Control	LOC_Os03g01290	14.434	-4.04571	0.943422	-4.28834	1.80016e-05	0.000236529	Down	TRUE
LT_2d_vs_Control	LOC_Os01g65169	30.3474	-2.33845	0.607461	-3.84954	0.000118339	0.00109651	Down	TRUE
LT_2d_vs_Control	LOC_Os11g18044	27.7768	-1.44528	0.450157	-3.21061	0.00132453	0.00765619	Down	TRUE
LT_2d_vs_Control	LOC_Os01g54515	2.92282	4.84354	1.58241	3.06087	0.00220698	0.0116022	Up	TRUE
LT_2d_vs_Control	LOC_Os10g02210	21.3776	-2.01444	0.685634	-2.93806	0.00330271	0.0160269	Down	TRUE
LT_2d_vs_Control	LOC_Os01g65150	12.5222	-2.30584	0.795819	-2.89745	0.00376216	0.0176804	Down	TRUE
LT_3d_vs_Control	LOC_Os07g01070	393.27	1.87666	0.22247	8.43559	3.29522e-17	1.11473e-14	Up	TRUE
LT_3d_vs_Control	LOC_Os02g48570	158.008	-1.81138	0.233144	-7.76934	7.88945e-15	1.46209e-12	Down	TRUE
LT_3d_vs_Control	LOC_Os03g60850	127.362	-2.09457	0.279356	-7.49784	6.48765e-14	1.02418e-11	Down	TRUE
LT_3d_vs_Control	LOC_Os01g67630	157.436	-1.79302	0.241392	-7.42786	1.10368e-13	1.61107e-11	Down	TRUE
LT_3d_vs_Control	LOC_Os02g46460	128.048	-1.13289	0.174872	-6.47843	9.26828e-11	6.49431e-09	Down	TRUE
LT_3d_vs_Control	LOC_Os01g01360	791.368	1.42841	0.221922	6.43657	1.22207e-10	8.21599e-09	Up	TRUE
LT_3d_vs_Control	LOC_Os10g02260	98.3595	-1.79606	0.301552	-5.95605	2.58403e-09	1.15939e-07	Down	TRUE
LT_3d_vs_Control	LOC_Os01g65110	75.3142	-1.61767	0.292066	-5.5387	3.04731e-08	9.56469e-07	Down	TRUE
LT_3d_vs_Control	LOC_Os03g04570	196.383	-1.03471	0.227332	-4.55154	5.32552e-06	7.23836e-05	Down	TRUE
LT_3d_vs_Control	LOC_Os01g65169	30.3474	-2.44061	0.607372	-4.01831	5.86173e-05	0.000520521	Down	TRUE
LT_3d_vs_Control	LOC_Os06g49250	57.4373	-1.85419	0.497185	-3.72938	0.000191955	0.00138208	Down	TRUE
LT_3d_vs_Control	LOC_Os05g35650	51.1056	-1.48126	0.41112	-3.60298	0.000314588	0.00209712	Down	TRUE
LT_3d_vs_Control	LOC_Os03g01290	14.434	-3.04957	0.855358	-3.56526	0.000363498	0.00236113	Down	TRUE
LT_3d_vs_Control	LOC_Os11g18044	27.7768	-1.55225	0.450214	-3.44779	0.000565183	0.00337495	Down	TRUE
LT_3d_vs_Control	LOC_Os10g02210	21.3776	-2.12229	0.68572	-3.09498	0.00196825	0.00927425	Down	TRUE
LT_3d_vs_Control	LOC_Os12g12934	7.12299	-2.36115	0.859452	-2.74728	0.00600924	0.0227719	Down	TRUE
LT_3d_vs_Control	LOC_Os05g34000	16.1325	1.46546	0.542278	2.70242	0.0068836	0.0254023	Up	TRUE
LT_3d_vs_Control	LOC_Os01g65150	12.5222	-2.0488	0.779487	-2.6284	0.00857885	0.0301455	Down	TRUE
LT_3d_vs_Control	LOC_Os01g54515	2.92282	4.14671	1.60448	2.58446	0.00975324	0.0334397	Up	TRUE
LT_3d_vs_Control	LOC_Os10g02100	49.1212	-1.20758	0.482531	-2.5026	0.0123284	0.0403723	Down	TRUE
LT_4d_vs_Control	LOC_Os02g48570	158.008	-1.74859	0.231668	-7.54782	4.42593e-14	4.66958e-12	Down	TRUE
LT_4d_vs_Control	LOC_Os10g02260	98.3595	-2.16346	0.305906	-7.0723	1.52383e-12	1.04761e-10	Down	TRUE
LT_4d_vs_Control	LOC_Os07g01070	393.27	1.44426	0.223145	6.47232	9.65101e-11	4.03092e-09	Up	TRUE
LT_4d_vs_Control	LOC_Os03g04570	196.383	-1.30804	0.228914	-5.71411	1.10277e-08	2.50239e-07	Down	TRUE
LT_4d_vs_Control	LOC_Os03g60850	127.362	-1.48967	0.271317	-5.49052	4.00747e-08	7.72916e-07	Down	TRUE
LT_4d_vs_Control	LOC_Os06g49250	57.4373	-2.36862	0.503343	-4.70578	2.52897e-06	2.70977e-05	Down	TRUE
LT_4d_vs_Control	LOC_Os01g37590	125.76	-1.53826	0.32895	-4.67628	2.92122e-06	3.07139e-05	Down	TRUE
LT_4d_vs_Control	LOC_Os04g36040	94.9422	1.01654	0.239819	4.23877	2.24752e-05	0.000175006	Up	TRUE
LT_4d_vs_Control	LOC_Os01g65169	30.3474	-2.57102	0.609319	-4.21949	2.44854e-05	0.000188659	Down	TRUE
LT_4d_vs_Control	LOC_Os01g65110	75.3142	-1.06848	0.27942	-3.8239	0.000131355	0.000794619	Down	TRUE
LT_4d_vs_Control	LOC_Os10g02210	21.3776	-2.58256	0.700024	-3.68925	0.000224917	0.0012383	Down	TRUE
LT_4d_vs_Control	LOC_Os01g55600	1383.76	-1.7258	0.497442	-3.46934	0.000521736	0.00252423	Down	TRUE
LT_4d_vs_Control	LOC_Os05g35650	51.1056	-1.33796	0.407419	-3.28398	0.00102352	0.00447545	Down	TRUE
LT_4d_vs_Control	LOC_Os01g65150	12.5222	-2.47357	0.795641	-3.10889	0.00187788	0.00744447	Down	TRUE
LT_4d_vs_Control	LOC_Os12g12934	7.12299	-2.61501	0.880202	-2.97093	0.00296904	0.0109304	Down	TRUE
LT_4d_vs_Control	LOC_Os01g54515	2.92282	4.35704	1.59308	2.73498	0.00623837	0.0200955	Up	TRUE
LT_4d_vs_Control	LOC_Os11g18044	27.7768	-1.13873	0.437197	-2.60461	0.00919784	0.027687	Down	TRUE
LT_4d_vs_Control	LOC_Os03g01290	14.434	-1.99716	0.81058	-2.46387	0.0137446	0.0384568	Down	TRUE
LT_4d_vs_Control	LOC_Os05g34000	16.1325	1.33255	0.543575	2.45146	0.0142278	0.0395593	Up	TRUE

## Sheet: Wheat
comparison	gene_id	baseMean	log2FoldChange	lfcSE	stat	pvalue	FDR	regulation	is_DEG
Tn_0_vs_Tn_5	TraesCS3B02G424700	9.48134	5.80539	1.52515	3.80643	0.000140986	0.00149953	Up	TRUE
Tn_0_vs_Tn_5	TraesCS2D02G583400	24.4774	2.63897	0.696141	3.79086	0.000150125	0.00158043	Up	TRUE
Tn_0_vs_Tn_5	TraesCS2A02G571900	7.7032	3.72152	1.02754	3.6218	0.000292564	0.00274768	Up	TRUE
Tn_0_vs_Tn_5	TraesCS6B02G290500	27.3143	2.59397	0.724274	3.58147	0.000341667	0.00312154	Up	TRUE
Tn_0_vs_Tn_5	TraesCS1A02G197700	7.365	-3.42951	0.957762	-3.58075	0.000342608	0.00312819	Down	TRUE
Tn_0_vs_Tn_5	TraesCS3A02G392800	6.88992	4.77219	1.40221	3.40334	0.000665673	0.00542021	Up	TRUE
Tn_0_vs_Tn_5	TraesCS1D02G257200	16.9504	4.56168	1.37432	3.31922	0.000902686	0.00696683	Up	TRUE
Tn_0_vs_Tn_5	TraesCS7B02G201900	209.512	1.29228	0.395813	3.26487	0.00109513	0.00816577	Up	TRUE
Tn_0_vs_Tn_5	TraesCS6B02G309200	35.095	-3.37836	1.04918	-3.22001	0.00128185	0.00927668	Down	TRUE
Tn_0_vs_Tn_5	TraesCS2B02G277600	9.24732	3.8126	1.19677	3.18574	0.00144385	0.0101906	Up	TRUE
Tn_0_vs_Tn_5	TraesCS1A02G150400	27.8864	-2.24496	0.709791	-3.16285	0.00156232	0.0108791	Down	TRUE
Tn_0_vs_Tn_5	TraesCS7A02G095200	2.23323	5.33578	1.70852	3.12304	0.00178996	0.0121335	Up	TRUE
Tn_0_vs_Tn_5	TraesCS4B02G231500	10.5229	3.23946	1.03731	3.12295	0.00179049	0.0121339	Up	TRUE
Tn_0_vs_Tn_5	TraesCS1A02G257400	169.942	1.17747	0.402344	2.92654	0.00342759	0.020368	Up	TRUE
Tn_0_vs_Tn_5	TraesCS2D02G259400	9.5466	3.24403	1.1275	2.87718	0.00401245	0.0230531	Up	TRUE
Tn_0_vs_Tn_5	TraesCS7B02G362700	6.18371	4.16522	1.45143	2.86974	0.00410804	0.0234784	Up	TRUE
Tn_0_vs_Tn_5	TraesCS7A02G412100	5.67012	2.90757	1.01525	2.86389	0.00418478	0.0238522	Up	TRUE
Tn_0_vs_Tn_5	TraesCS1D02G269600	11.4495	2.06715	0.725656	2.84866	0.00439039	0.0247834	Up	TRUE
Tn_0_vs_Tn_5	TraesCS4A02G076100	3.38927	4.17881	1.47743	2.82843	0.00467763	0.0260275	Up	TRUE
Tn_0_vs_Tn_5	TraesCS2D02G307400	8.4275	2.40359	0.855057	2.81103	0.0049383	0.02712	Up	TRUE
Tn_0_vs_Tn_5	TraesCS2A02G264500	5.72399	3.68352	1.31151	2.80861	0.00497556	0.0272751	Up	TRUE
Tn_0_vs_Tn_5	TraesCS2A02G309100	18.5872	1.6332	0.582908	2.80181	0.0050817	0.0277297	Up	TRUE
Tn_0_vs_Tn_5	TraesCS5A02G409600	28.6583	3.16217	1.13377	2.78907	0.00528593	0.0286499	Up	TRUE
Tn_0_vs_Tn_5	TraesCS1D02G269700	49.1579	-1.84735	0.6811	-2.7123	0.00668178	0.0343434	Down	TRUE
Tn_0_vs_Tn_5	TraesCS6D02G251500	48.8012	1.3704	0.505433	2.71133	0.00670138	0.0344171	Up	TRUE
Tn_0_vs_Tn_5	TraesCS3D02G385600	2.30402	5.16142	1.93182	2.6718	0.00754461	0.0377939	Up	TRUE
Tn_0_vs_Tn_5	TraesCS1A02G269600	21.5121	-2.1247	0.818947	-2.59443	0.00947485	0.0450652	Down	TRUE
Tn_M10_vs_Tn_5	TraesCS1A02G257400	169.942	3.7316	0.39069	9.5513	1.28078e-21	1.59642e-19	Up	TRUE
Tn_M10_vs_Tn_5	TraesCS7B02G201900	209.512	3.17279	0.390705	8.12068	4.63583e-16	2.78834e-14	Up	TRUE
Tn_M10_vs_Tn_5	TraesCS7D02G297000	216.839	2.40609	0.363343	6.62208	3.54169e-11	9.47508e-10	Up	TRUE
Tn_M10_vs_Tn_5	TraesCS4D02G026800	236.555	-2.02199	0.334264	-6.04906	1.45692e-09	2.79203e-08	Down	TRUE
Tn_M10_vs_Tn_5	TraesCS3D02G375900	59.4678	2.3278	0.395219	5.8899	3.86434e-09	6.79079e-08	Up	TRUE
Tn_M10_vs_Tn_5	TraesCS5A02G485300	10.716	-7.93841	1.37931	-5.75534	8.64692e-09	1.41216e-07	Down	TRUE
Tn_M10_vs_Tn_5	TraesCS1B02G267900	150.453	2.28954	0.402473	5.68868	1.28023e-08	2.02182e-07	Up	TRUE
Tn_M10_vs_Tn_5	TraesCS1D02G256700	115.805	2.17236	0.402773	5.39351	6.90933e-08	9.33959e-07	Up	TRUE
Tn_M10_vs_Tn_5	TraesCS4D02G087900	13.3209	-4.73317	0.923499	-5.12526	2.97131e-07	3.47255e-06	Down	TRUE
Tn_M10_vs_Tn_5	TraesCS6B02G309200	35.095	3.15917	0.64445	4.90212	9.4807e-07	9.79369e-06	Up	TRUE
Tn_M10_vs_Tn_5	TraesCS2A02G309100	18.5872	-6.11265	1.31132	-4.66144	3.14006e-06	2.84991e-05	Down	TRUE
Tn_M10_vs_Tn_5	TraesCS4D02G024400	120.009	-1.57432	0.337912	-4.65896	3.17813e-06	2.87926e-05	Down	TRUE
Tn_M10_vs_Tn_5	TraesCS5A02G485200	12.299	-7.20098	1.56843	-4.59119	4.40718e-06	3.86392e-05	Down	TRUE
Tn_M10_vs_Tn_5	TraesCS5D02G498700	15.0771	-6.06344	1.35344	-4.48001	7.4638e-06	6.19192e-05	Down	TRUE
Tn_M10_vs_Tn_5	TraesCS5A02G409600	28.6583	4.98941	1.12638	4.42959	9.44103e-06	7.64302e-05	Up	TRUE
Tn_M10_vs_Tn_5	TraesCSU02G207500	72.5899	-1.84627	0.418042	-4.41647	1.00324e-05	8.07629e-05	Down	TRUE
Tn_M10_vs_Tn_5	TraesCS5A02G485000	4.28065	-6.65382	1.53557	-4.33314	1.46995e-05	0.000113039	Down	TRUE
Tn_M10_vs_Tn_5	TraesCS3A02G382600	22.2229	-3.26065	0.75556	-4.31554	1.59213e-05	0.000121459	Down	TRUE
Tn_M10_vs_Tn_5	TraesCS7B02G312500	39.8378	-2.93478	0.710147	-4.13263	3.58629e-05	0.00024937	Down	TRUE
Tn_M10_vs_Tn_5	TraesCS7A02G365100	14.4143	-4.90968	1.20933	-4.05983	4.91076e-05	0.000327971	Down	TRUE
Tn_M10_vs_Tn_5	TraesCS4A02G283900	203.601	-1.33882	0.333677	-4.01231	6.01268e-05	0.000391509	Down	TRUE
Tn_M10_vs_Tn_5	TraesCS6B02G290500	27.3143	2.84729	0.724073	3.93233	8.41279e-05	0.000526262	Up	TRUE
Tn_M10_vs_Tn_5	TraesCS7A02G301700	144.546	1.94662	0.502151	3.87656	0.000105944	0.000644942	Up	TRUE
Tn_M10_vs_Tn_5	TraesCS1D02G257200	16.9504	5.23301	1.36909	3.82226	0.000132234	0.000783062	Up	TRUE
Tn_M10_vs_Tn_5	TraesCS7B02G362700	6.18371	5.15979	1.43134	3.60486	0.000312323	0.00165934	Up	TRUE
Tn_M10_vs_Tn_5	TraesCS3B02G424700	9.48134	5.43239	1.53289	3.54389	0.000394269	0.00202948	Up	TRUE
Tn_M10_vs_Tn_5	TraesCS7B02G262200	6.52352	-3.83254	1.11285	-3.4439	0.000573381	0.00281107	Down	TRUE
Tn_M10_vs_Tn_5	TraesCS6D02G260500	106.414	2.11694	0.64666	3.27365	0.00106167	0.0047595	Up	TRUE
Tn_M10_vs_Tn_5	TraesCS7D02G120200	4.68607	-3.93357	1.20632	-3.2608	0.00111099	0.00494421	Down	TRUE
Tn_M10_vs_Tn_5	TraesCS5A02G388000	4.50309	-4.75966	1.50952	-3.15309	0.00161552	0.00681595	Down	TRUE
Tn_M10_vs_Tn_5	TraesCS5B02G498500	5.29974	-4.09308	1.30854	-3.12797	0.00176019	0.00733349	Down	TRUE
Tn_M10_vs_Tn_5	TraesCS5A02G508500	12.7677	3.96478	1.27035	3.12102	0.00180227	0.00748397	Up	TRUE
Tn_M10_vs_Tn_5	TraesCS2D02G576000	11.7292	2.89902	0.953098	3.04168	0.00235264	0.00936957	Up	TRUE
Tn_M10_vs_Tn_5	TraesCS6D02G251500	48.8012	1.51866	0.50628	2.99965	0.00270293	0.0105467	Up	TRUE
Tn_M10_vs_Tn_5	TraesCS3D02G375500	8.37455	-2.78975	0.932396	-2.99202	0.00277134	0.0107767	Down	TRUE
Tn_M10_vs_Tn_5	TraesCS7D02G357300	13.7079	-2.1991	0.752821	-2.92114	0.00348748	0.0130573	Down	TRUE
Tn_M10_vs_Tn_5	TraesCS5D02G012500	51.1439	1.66779	0.579558	2.8777	0.00400584	0.0146694	Up	TRUE
Tn_M10_vs_Tn_5	TraesCS3D02G375300	22.0439	-1.62822	0.570311	-2.85497	0.00430403	0.0155808	Down	TRUE
Tn_M10_vs_Tn_5	TraesCS2D02G583400	24.4774	2.00444	0.70852	2.82904	0.00466873	0.0166768	Up	TRUE
Tn_M10_vs_Tn_5	TraesCS4A02G440700	2.76751	-4.51462	1.60878	-2.80625	0.00501222	0.0176746	Down	TRUE
Tn_M10_vs_Tn_5	TraesCS2B02G326200	13.1588	-2.24707	0.807813	-2.78167	0.00540806	0.018812	Down	TRUE
Tn_M10_vs_Tn_5	TraesCS6A02G267700	1.93723	-4.82906	1.75333	-2.75422	0.00588319	0.0201958	Down	TRUE
Tn_M10_vs_Tn_5	TraesCS1B02G168000	2.45483	-4.93789	1.81251	-2.72433	0.00644317	0.0217517	Down	TRUE
Tn_M10_vs_Tn_5	TraesCS4B02G090800	3.15739	-5.31698	1.95973	-2.71312	0.00666536	0.0223704	Down	TRUE
Tn_M10_vs_Tn_5	TraesCS1A02G150400	27.8864	1.61014	0.597823	2.69334	0.00707394	0.0234947	Up	TRUE
Tn_M10_vs_Tn_5	TraesCS5B02G498700	2.47451	-4.96648	1.90055	-2.61318	0.00897029	0.0286101	Down	TRUE
Tn_M10_vs_Tn_5	TraesCS1A02G150200	6.60405	-3.36029	1.31034	-2.56443	0.0103344	0.0320966	Down	TRUE
Tn_M10_vs_Tn_5	TraesCS5D02G498800	1.73818	-5.43321	2.15687	-2.51902	0.0117682	0.0356895	Down	TRUE
Tn_M10_vs_Tn_5	TraesCS4A02G076200	20.9058	1.39601	0.567565	2.45965	0.0139071	0.0408664	Up	TRUE
Tn_M10_vs_Tn_5	TraesCS4A02G287900	60.4882	-1.20816	0.492544	-2.45289	0.0141712	0.0414801	Down	TRUE
Tn_M10_vs_Tn_5	TraesCS7B02G020500	2.6028	-4.47053	1.82617	-2.44803	0.0143638	0.0419307	Down	TRUE
Tn_M10_vs_Tn_5	TraesCS7B02G020300	2.30706	-5.05484	2.11841	-2.38615	0.017026	0.0480714	Down	TRUE
Tn_M15_vs_Tn_5	TraesCS1A02G257400	169.942	3.20859	0.391028	8.20552	2.29595e-16	2.16987e-14	Up	TRUE
Tn_M15_vs_Tn_5	TraesCS1B02G267900	150.453	2.71442	0.400346	6.78019	1.20017e-11	4.65021e-10	Up	TRUE
Tn_M15_vs_Tn_5	TraesCS1D02G256700	115.805	2.2704	0.40111	5.66028	1.51129e-08	2.97077e-07	Up	TRUE
Tn_M15_vs_Tn_5	TraesCS5A02G485300	10.716	-7.31644	1.37931	-5.30441	1.13038e-07	1.80741e-06	Down	TRUE
Tn_M15_vs_Tn_5	TraesCS4D02G087900	13.3209	-4.13976	0.804468	-5.14596	2.66154e-07	3.82936e-06	Down	TRUE
Tn_M15_vs_Tn_5	TraesCS7D02G209200	52.859	1.95504	0.406593	4.80836	1.52174e-06	1.81e-05	Up	TRUE
Tn_M15_vs_Tn_5	TraesCS7B02G201900	209.512	1.87018	0.392913	4.75978	1.93804e-06	2.24368e-05	Up	TRUE
Tn_M15_vs_Tn_5	TraesCS1A02G197600	328.387	1.05334	0.221311	4.75955	1.94028e-06	2.24584e-05	Up	TRUE
Tn_M15_vs_Tn_5	TraesCS5A02G485200	12.299	-6.64145	1.45276	-4.5716	4.84008e-06	5.0474e-05	Down	TRUE
Tn_M15_vs_Tn_5	TraesCS7D02G297000	216.839	1.57977	0.36449	4.33419	1.46296e-05	0.000132578	Up	TRUE
Tn_M15_vs_Tn_5	TraesCS2A02G309100	18.5872	-2.97266	0.711031	-4.18077	2.90528e-05	0.000243701	Down	TRUE
Tn_M15_vs_Tn_5	TraesCS1D02G257200	16.9504	5.54858	1.36354	4.06925	4.71639e-05	0.000371643	Up	TRUE
Tn_M15_vs_Tn_5	TraesCS2D02G576000	11.7292	3.70642	0.936347	3.95838	7.54589e-05	0.00056111	Up	TRUE
Tn_M15_vs_Tn_5	TraesCS3A02G382100	78.8599	-2.28254	0.587859	-3.8828	0.00010326	0.00073687	Down	TRUE
Tn_M15_vs_Tn_5	TraesCS2D02G583400	24.4774	2.65655	0.694687	3.8241	0.000131253	0.000907323	Up	TRUE
Tn_M15_vs_Tn_5	TraesCS6B02G290500	27.3143	2.71558	0.721758	3.76246	0.000168251	0.00112096	Up	TRUE
Tn_M15_vs_Tn_5	TraesCS5D02G498700	15.0771	-4.18429	1.11742	-3.74459	0.000180688	0.00118988	Down	TRUE
Tn_M15_vs_Tn_5	TraesCS7A02G206400	43.8614	1.89157	0.508892	3.71704	0.000201567	0.00130488	Up	TRUE
Tn_M15_vs_Tn_5	TraesCS5A02G485000	4.28065	-5.121	1.4143	-3.62088	0.000293605	0.00179958	Down	TRUE
Tn_M15_vs_Tn_5	TraesCS3D02G375500	8.37455	-3.47935	0.961743	-3.61775	0.00029717	0.00181859	Down	TRUE
Tn_M15_vs_Tn_5	TraesCS5A02G508500	12.7677	4.55831	1.2605	3.61627	0.000298874	0.0018268	Up	TRUE
Tn_M15_vs_Tn_5	TraesCS3A02G382900	46.7095	-1.41023	0.40003	-3.5253	0.000423	0.00245869	Down	TRUE
Tn_M15_vs_Tn_5	TraesCS3B02G424700	9.48134	5.34739	1.52897	3.49739	0.000469833	0.00269302	Up	TRUE
Tn_M15_vs_Tn_5	TraesCS7D02G120200	4.68607	-3.85805	1.13373	-3.40297	0.000666572	0.00362966	Down	TRUE
Tn_M15_vs_Tn_5	TraesCS4D02G335100	20.2669	2.29293	0.675363	3.39511	0.00068602	0.00372011	Up	TRUE
Tn_M15_vs_Tn_5	TraesCS6D02G251500	48.8012	1.6422	0.502108	3.2706	0.00107318	0.00545572	Up	TRUE
Tn_M15_vs_Tn_5	TraesCS3A02G392800	6.88992	4.58672	1.40291	3.26944	0.00107761	0.00547453	Up	TRUE
Tn_M15_vs_Tn_5	TraesCS4A02G076200	20.9058	1.77044	0.555494	3.18715	0.00143684	0.0069674	Up	TRUE
Tn_M15_vs_Tn_5	TraesCS1B02G280000	8.92276	2.55528	0.827884	3.08652	0.00202514	0.00930626	Up	TRUE
Tn_M15_vs_Tn_5	TraesCS7B02G262200	6.52352	-2.84267	0.924403	-3.07514	0.00210405	0.00961397	Down	TRUE
Tn_M15_vs_Tn_5	TraesCS2A02G565600	3.3931	4.79145	1.5632	3.06515	0.00217564	0.009888	Up	TRUE
Tn_M15_vs_Tn_5	TraesCS4D02G026800	236.555	-1.00513	0.328442	-3.06029	0.00221121	0.0100307	Down	TRUE
Tn_M15_vs_Tn_5	TraesCS7B02G362700	6.18371	4.40693	1.44047	3.05937	0.00221804	0.0100533	Up	TRUE
Tn_M15_vs_Tn_5	TraesCS6D02G260500	106.414	1.96117	0.64617	3.03508	0.00240474	0.0107485	Up	TRUE
Tn_M15_vs_Tn_5	TraesCS7B02G312500	39.8378	-2.02428	0.680907	-2.97292	0.00294981	0.0127375	Down	TRUE
Tn_M15_vs_Tn_5	TraesCS3A02G382600	22.2229	-2.10765	0.7106	-2.96602	0.0030168	0.0129729	Down	TRUE
Tn_M15_vs_Tn_5	TraesCS6B02G309200	35.095	1.92435	0.650085	2.96016	0.00307483	0.013171	Up	TRUE
Tn_M15_vs_Tn_5	TraesCS2B02G326200	13.1588	-2.32585	0.786386	-2.95764	0.00310001	0.0132693	Down	TRUE
Tn_M15_vs_Tn_5	TraesCS2B02G277600	9.24732	3.40534	1.20118	2.835	0.00458263	0.0183281	Up	TRUE
Tn_M15_vs_Tn_5	TraesCS4D02G233300	12.7784	2.19405	0.782856	2.80262	0.00506892	0.0199347	Up	TRUE
Tn_M15_vs_Tn_5	TraesCS5B02G001100	58.3804	1.3405	0.496518	2.6998	0.00693805	0.0258497	Up	TRUE
Tn_M15_vs_Tn_5	TraesCS7B02G101800	2.53832	4.61245	1.71244	2.6935	0.00707051	0.0262649	Up	TRUE
Tn_M15_vs_Tn_5	TraesCS5D02G498800	1.73818	-5.77304	2.15687	-2.67657	0.0074379	0.027384	Down	TRUE
Tn_M15_vs_Tn_5	TraesCS7A02G196100	4.03086	4.40821	1.64702	2.67647	0.00744028	0.0273894	Up	TRUE
Tn_M15_vs_Tn_5	TraesCS1B02G280100	9.43375	2.44407	0.961543	2.54182	0.0110276	0.0377138	Up	TRUE
Tn_M15_vs_Tn_5	TraesCS7A02G301700	144.546	1.27741	0.503106	2.53905	0.0111153	0.0379645	Up	TRUE
Tn_M15_vs_Tn_5	TraesCS7A02G121700	5.19682	-3.14661	1.2554	-2.50647	0.0121943	0.0409025	Down	TRUE
Tn_M15_vs_Tn_5	TraesCS5D02G012500	51.1439	1.40475	0.578988	2.42621	0.0152574	0.0488769	Up	TRUE
Tn_M15_vs_Tn_5	TraesCS2A02G571900	7.7032	2.53349	1.04561	2.42299	0.0153933	0.049213	Up	TRUE
Tn_M20_vs_Tn_5	TraesCS1A02G257400	169.942	3.36215	0.39135	8.59116	8.60972e-18	1.10512e-15	Up	TRUE
Tn_M20_vs_Tn_5	TraesCS7B02G201900	209.512	2.65064	0.391573	6.76921	1.29492e-11	5.25706e-10	Up	TRUE
Tn_M20_vs_Tn_5	TraesCS7D02G297000	216.839	2.30276	0.363391	6.33686	2.34489e-10	7.33359e-09	Up	TRUE
Tn_M20_vs_Tn_5	TraesCS1D02G256700	115.805	2.4929	0.401312	6.21187	5.23577e-10	1.50626e-08	Up	TRUE
Tn_M20_vs_Tn_5	TraesCS1B02G267900	150.453	2.39483	0.401868	5.95925	2.53398e-09	6.2806e-08	Up	TRUE
Tn_M20_vs_Tn_5	TraesCS4D02G026800	236.555	-1.84611	0.332757	-5.54791	2.89098e-08	5.60075e-07	Down	TRUE
Tn_M20_vs_Tn_5	TraesCS7A02G206400	43.8614	2.52063	0.506889	4.97275	6.60088e-07	9.1188e-06	Up	TRUE
Tn_M20_vs_Tn_5	TraesCS7A02G301700	144.546	2.41644	0.50084	4.82477	1.40166e-06	1.76055e-05	Up	TRUE
Tn_M20_vs_Tn_5	TraesCS5A02G485300	10.716	-4.14678	0.881529	-4.70407	2.5502e-06	2.98098e-05	Down	TRUE
Tn_M20_vs_Tn_5	TraesCS6B02G290500	27.3143	3.35605	0.718838	4.66871	3.03096e-06	3.4809e-05	Up	TRUE
Tn_M20_vs_Tn_5	TraesCS6B02G309200	35.095	3.00223	0.644827	4.65587	3.22619e-06	3.66948e-05	Up	TRUE
Tn_M20_vs_Tn_5	TraesCS4D02G024400	120.009	-1.52383	0.336476	-4.52879	5.93221e-06	6.25443e-05	Down	TRUE
Tn_M20_vs_Tn_5	TraesCS3A02G382600	22.2229	-3.35973	0.757173	-4.4372	9.1135e-06	9.11471e-05	Down	TRUE
Tn_M20_vs_Tn_5	TraesCS5A02G485000	4.28065	-6.70881	1.53557	-4.36895	1.24845e-05	0.000119569	Down	TRUE
Tn_M20_vs_Tn_5	TraesCS5A02G485200	12.299	-5.80672	1.33468	-4.35066	1.3573e-05	0.000128605	Down	TRUE
Tn_M20_vs_Tn_5	TraesCS7B02G362700	6.18371	5.90952	1.41875	4.16529	3.10958e-05	0.000263476	Up	TRUE
Tn_M20_vs_Tn_5	TraesCS6D02G251500	48.8012	2.05067	0.501261	4.09102	4.29484e-05	0.000349426	Up	TRUE
Tn_M20_vs_Tn_5	TraesCS1D02G257200	16.9504	5.22481	1.36843	3.81811	0.000134477	0.000933356	Up	TRUE
Tn_M20_vs_Tn_5	TraesCS2B02G277600	9.24732	4.42065	1.19126	3.71089	0.000206532	0.00134235	Up	TRUE
Tn_M20_vs_Tn_5	TraesCS3B02G424700	9.48134	5.65985	1.52864	3.70254	0.000213451	0.00137899	Up	TRUE
Tn_M20_vs_Tn_5	TraesCS5D02G498700	15.0771	-4.13052	1.12988	-3.6557	0.000256481	0.00161496	Down	TRUE
Tn_M20_vs_Tn_5	TraesCS2D02G576000	11.7292	3.33625	0.944197	3.53342	0.000410217	0.00239756	Up	TRUE
Tn_M20_vs_Tn_5	TraesCS6D02G260500	106.414	2.16966	0.646343	3.35683	0.000788422	0.00416533	Up	TRUE
Tn_M20_vs_Tn_5	TraesCS5A02G508500	12.7677	4.23877	1.266	3.34816	0.00081349	0.00427344	Up	TRUE
Tn_M20_vs_Tn_5	TraesCS2D02G583400	24.4774	2.34002	0.701819	3.33422	0.000855384	0.00446436	Up	TRUE
Tn_M20_vs_Tn_5	TraesCS7D02G209200	52.859	1.36382	0.412203	3.30861	0.000937606	0.00482545	Up	TRUE
Tn_M20_vs_Tn_5	TraesCS3A02G382100	78.8599	-1.92712	0.587192	-3.28193	0.00103099	0.00522222	Down	TRUE
Tn_M20_vs_Tn_5	TraesCS7B02G312500	39.8378	-2.20451	0.688991	-3.19961	0.00137611	0.00665851	Down	TRUE
Tn_M20_vs_Tn_5	TraesCS6A02G263500	20.8229	2.34203	0.737171	3.17706	0.00148779	0.007102	Up	TRUE
Tn_M20_vs_Tn_5	TraesCS1D02G269600	11.4495	2.28808	0.724588	3.15777	0.0015898	0.00751136	Up	TRUE
Tn_M20_vs_Tn_5	TraesCS2A02G309100	18.5872	-2.08771	0.66823	-3.12424	0.00178267	0.00826251	Down	TRUE
Tn_M20_vs_Tn_5	TraesCS4D02G087900	13.3209	-2.14846	0.698365	-3.07642	0.00209504	0.00945532	Down	TRUE
Tn_M20_vs_Tn_5	TraesCS3A02G382700	33.904	-1.55351	0.521014	-2.9817	0.00286654	0.0122601	Down	TRUE
Tn_M20_vs_Tn_5	TraesCS2D02G259400	9.5466	3.33272	1.1283	2.95376	0.00313927	0.0132206	Up	TRUE
Tn_M20_vs_Tn_5	TraesCS7A02G121700	5.19682	-4.4615	1.51132	-2.95206	0.00315665	0.0132822	Down	TRUE
Tn_M20_vs_Tn_5	TraesCS6A02G280200	55.4841	1.61627	0.553226	2.92153	0.00348314	0.0144221	Up	TRUE
Tn_M20_vs_Tn_5	TraesCS2D02G348500	76.8381	-1.01995	0.349144	-2.92129	0.0034859	0.0144316	Down	TRUE
Tn_M20_vs_Tn_5	TraesCS6A02G267700	1.93723	-4.88404	1.75333	-2.78558	0.00534317	0.0204688	Down	TRUE
Tn_M20_vs_Tn_5	TraesCS4D02G335100	20.2669	1.88567	0.681753	2.76592	0.00567625	0.0214812	Up	TRUE
Tn_M20_vs_Tn_5	TraesCS7B02G262200	6.52352	-2.54684	0.923351	-2.75826	0.00581105	0.0218873	Down	TRUE
Tn_M20_vs_Tn_5	TraesCS7D02G120200	4.68607	-2.79636	1.03308	-2.70681	0.00679328	0.0248754	Down	TRUE
Tn_M20_vs_Tn_5	TraesCS2A02G565600	3.3931	4.13964	1.58748	2.60768	0.00911576	0.0316286	Up	TRUE
Tn_M20_vs_Tn_5	TraesCS3D02G375500	8.37455	-2.27706	0.895465	-2.54289	0.0109941	0.0368358	Down	TRUE
Tn_M20_vs_Tn_5	TraesCS5A02G388000	4.50309	-2.95244	1.19314	-2.47452	0.0133415	0.0430203	Down	TRUE
Tn_M20_vs_Tn_5	TraesCS7B02G020300	2.30706	-5.10983	2.11841	-2.4121	0.0158608	0.0493885	Down	TRUE
Tn_M25_vs_Tn_5	TraesCS1A02G257400	169.942	2.99944	0.392239	7.64698	2.05756e-14	1.19125e-12	Up	TRUE
Tn_M25_vs_Tn_5	TraesCS7B02G201900	209.512	2.98601	0.390811	7.64054	2.16316e-14	1.24403e-12	Up	TRUE
Tn_M25_vs_Tn_5	TraesCS7D02G297000	216.839	2.49409	0.362921	6.87227	6.31867e-12	2.29911e-10	Up	TRUE
Tn_M25_vs_Tn_5	TraesCS1B02G267900	150.453	2.60172	0.401159	6.48552	8.84263e-11	2.51512e-09	Up	TRUE
Tn_M25_vs_Tn_5	TraesCS5A02G485300	10.716	-7.11394	1.37931	-5.15759	2.50144e-07	3.29707e-06	Down	TRUE
Tn_M25_vs_Tn_5	TraesCS3A02G382600	22.2229	-3.96788	0.787303	-5.03985	4.65907e-07	5.71634e-06	Down	TRUE
Tn_M25_vs_Tn_5	TraesCS1D02G256700	115.805	2.00102	0.402963	4.96577	6.84289e-07	8.03773e-06	Up	TRUE
Tn_M25_vs_Tn_5	TraesCS7A02G301700	144.546	2.40215	0.500784	4.79677	1.61246e-06	1.73059e-05	Up	TRUE
Tn_M25_vs_Tn_5	TraesCS1A02G197600	328.387	1.06369	0.221865	4.79431	1.63234e-06	1.74881e-05	Up	TRUE
Tn_M25_vs_Tn_5	TraesCS1D02G257200	16.9504	6.27994	1.36084	4.61474	3.93592e-06	3.79489e-05	Up	TRUE
Tn_M25_vs_Tn_5	TraesCS5A02G485000	4.28065	-6.79114	1.53557	-4.42257	9.75338e-06	8.49065e-05	Down	TRUE
Tn_M25_vs_Tn_5	TraesCS4D02G087900	13.3209	-3.28263	0.750872	-4.37175	1.23256e-05	0.000104128	Down	TRUE
Tn_M25_vs_Tn_5	TraesCS2D02G583400	24.4774	3.02293	0.693485	4.35904	1.30637e-05	0.000109642	Up	TRUE
Tn_M25_vs_Tn_5	TraesCS5A02G485200	12.299	-5.28023	1.24014	-4.25778	2.06469e-05	0.000163958	Down	TRUE
Tn_M25_vs_Tn_5	TraesCS2A02G309100	18.5872	-2.90997	0.722768	-4.02615	5.66978e-05	0.000395106	Down	TRUE
Tn_M25_vs_Tn_5	TraesCS3A02G382100	78.8599	-2.33254	0.590998	-3.94678	7.92101e-05	0.000528686	Down	TRUE
Tn_M25_vs_Tn_5	TraesCS7A02G206400	43.8614	2.00558	0.509733	3.93457	8.33461e-05	0.000552478	Up	TRUE
Tn_M25_vs_Tn_5	TraesCS7D02G209200	52.859	1.55426	0.410309	3.78802	0.00015185	0.000929747	Up	TRUE
Tn_M25_vs_Tn_5	TraesCS6D02G251500	48.8012	1.89063	0.502024	3.76602	0.000165871	0.00100247	Up	TRUE
Tn_M25_vs_Tn_5	TraesCS2D02G576000	11.7292	3.52485	0.940846	3.74647	0.000179343	0.00107346	Up	TRUE
Tn_M25_vs_Tn_5	TraesCS5D02G498700	15.0771	-4.1969	1.13003	-3.71398	0.000204027	0.00120189	Down	TRUE
Tn_M25_vs_Tn_5	TraesCS5A02G508500	12.7677	4.68422	1.26134	3.71367	0.000204276	0.001203	Up	TRUE
Tn_M25_vs_Tn_5	TraesCS4D02G024400	120.009	-1.21895	0.332852	-3.66212	0.000250134	0.0014377	Down	TRUE
Tn_M25_vs_Tn_5	TraesCS6B02G290500	27.3143	2.56108	0.725871	3.52828	0.000418271	0.00224098	Up	TRUE
Tn_M25_vs_Tn_5	TraesCS2A02G007500	17.8335	3.95521	1.12321	3.52133	0.000429389	0.0022918	Up	TRUE
Tn_M25_vs_Tn_5	TraesCS3D02G375500	8.37455	-3.26081	0.960499	-3.39491	0.000686507	0.00342872	Down	TRUE
Tn_M25_vs_Tn_5	TraesCS4D02G026800	236.555	-1.07901	0.329335	-3.27635	0.00105159	0.00493813	Down	TRUE
Tn_M25_vs_Tn_5	TraesCS1B02G280000	8.92276	2.6323	0.830629	3.16904	0.00152942	0.00679381	Up	TRUE
Tn_M25_vs_Tn_5	TraesCS2B02G615300	3.87858	5.51858	1.75534	3.14388	0.00166724	0.00730543	Up	TRUE
Tn_M25_vs_Tn_5	TraesCS2A02G565600	3.3931	4.75932	1.56852	3.03427	0.00241118	0.00999873	Up	TRUE
Tn_M25_vs_Tn_5	TraesCS7B02G312500	39.8378	-2.05917	0.685235	-3.00506	0.00265525	0.0108492	Down	TRUE
Tn_M25_vs_Tn_5	TraesCS7D02G120200	4.68607	-3.20565	1.06969	-2.99681	0.00272819	0.0110967	Down	TRUE
Tn_M25_vs_Tn_5	TraesCS6B02G309200	35.095	1.93317	0.652197	2.96409	0.00303581	0.012144	Up	TRUE
Tn_M25_vs_Tn_5	TraesCS7B02G362700	6.18371	4.21707	1.4527	2.90291	0.00369707	0.0143404	Up	TRUE
Tn_M25_vs_Tn_5	TraesCS5A02G388000	4.50309	-3.98105	1.37613	-2.89294	0.00381657	0.0147207	Down	TRUE
Tn_M25_vs_Tn_5	TraesCS4D02G233300	12.7784	2.2624	0.785209	2.88127	0.0039608	0.0151838	Up	TRUE
Tn_M25_vs_Tn_5	TraesCS3A02G392800	6.88992	3.9356	1.4175	2.77645	0.00549567	0.0198779	Up	TRUE
Tn_M25_vs_Tn_5	TraesCS2B02G277600	9.24732	3.3368	1.20668	2.76528	0.00568748	0.0204369	Up	TRUE
Tn_M25_vs_Tn_5	TraesCS6D02G260500	106.414	1.76052	0.647279	2.71987	0.00653071	0.0229247	Up	TRUE
Tn_M25_vs_Tn_5	TraesCS4D02G335100	20.2669	1.80331	0.682105	2.64374	0.00819954	0.0276796	Up	TRUE
Tn_M25_vs_Tn_5	TraesCS5A02G409600	28.6583	3.00118	1.13608	2.64169	0.00824926	0.0278136	Up	TRUE
Tn_M25_vs_Tn_5	TraesCS1D02G269600	11.4495	1.92502	0.730245	2.63613	0.00838584	0.0282043	Up	TRUE
Tn_M25_vs_Tn_5	TraesCS3A02G382900	46.7095	-1.02994	0.39707	-2.59384	0.00949109	0.0312338	Down	TRUE
Tn_M25_vs_Tn_5	TraesCS3B02G424700	9.48134	4.04189	1.56353	2.5851	0.00973514	0.0318615	Up	TRUE
Tn_M25_vs_Tn_5	TraesCS7B02G262200	6.52352	-2.30847	0.895722	-2.57722	0.00995997	0.0324652	Down	TRUE
Tn_M25_vs_Tn_5	TraesCS2A02G571900	7.7032	2.68845	1.04716	2.56738	0.0102471	0.0332393	Up	TRUE
Tn_M25_vs_Tn_5	TraesCS7B02G020500	2.6028	-4.60785	1.82617	-2.52323	0.0116283	0.0368324	Down	TRUE
Tn_M25_vs_Tn_5	TraesCS6A02G263500	20.8229	1.8668	0.741411	2.5179	0.0118056	0.037264	Up	TRUE
Tn_M25_vs_Tn_5	TraesCS5B02G001100	58.3804	1.24834	0.498375	2.50482	0.0122515	0.0384252	Up	TRUE
Tn_M5_vs_Tn_5	TraesCS1A02G257400	169.942	2.46976	0.393265	6.28013	3.38285e-10	3.08114e-08	Up	TRUE
Tn_M5_vs_Tn_5	TraesCS5A02G485300	10.716	-6.40483	1.24335	-5.15128	2.58713e-07	9.87526e-06	Down	TRUE
Tn_M5_vs_Tn_5	TraesCS7B02G201900	209.512	1.81891	0.393102	4.62706	3.70895e-06	9.32929e-05	Up	TRUE
Tn_M5_vs_Tn_5	TraesCS1A02G197600	328.387	1.00697	0.221432	4.54755	5.42734e-06	0.000128759	Up	TRUE
Tn_M5_vs_Tn_5	TraesCS1B02G267900	150.453	1.75739	0.403109	4.35959	1.30304e-05	0.000265524	Up	TRUE
Tn_M5_vs_Tn_5	TraesCS4D02G026800	236.555	-1.37529	0.329534	-4.17343	3.00049e-05	0.00053366	Down	TRUE
Tn_M5_vs_Tn_5	TraesCS5A02G485200	12.299	-4.78438	1.16621	-4.10252	4.08673e-05	0.000689142	Down	TRUE
Tn_M5_vs_Tn_5	TraesCS7D02G297000	216.839	1.44226	0.364932	3.95212	7.74609e-05	0.00116108	Up	TRUE
Tn_M5_vs_Tn_5	TraesCS3B02G424700	9.48134	5.93569	1.52279	3.89791	9.70267e-05	0.00140006	Up	TRUE
Tn_M5_vs_Tn_5	TraesCS3D02G375900	59.4678	1.53424	0.397551	3.85923	0.000113743	0.00159852	Up	TRUE
Tn_M5_vs_Tn_5	TraesCS5D02G498700	15.0771	-4.12562	1.11484	-3.70064	0.000215054	0.00266195	Down	TRUE
Tn_M5_vs_Tn_5	TraesCS1D02G256700	115.805	1.49419	0.404262	3.6961	0.00021894	0.0027007	Up	TRUE
Tn_M5_vs_Tn_5	TraesCS4A02G076200	20.9058	1.93676	0.553531	3.49892	0.000467144	0.00493016	Up	TRUE
Tn_M5_vs_Tn_5	TraesCS2D02G583400	24.4774	2.41697	0.697249	3.46644	0.000527392	0.00545305	Up	TRUE
Tn_M5_vs_Tn_5	TraesCS5A02G485000	4.28065	-4.12454	1.21987	-3.38112	0.000721902	0.00693868	Down	TRUE
Tn_M5_vs_Tn_5	TraesCS5B02G498500	5.29974	-4.32667	1.29061	-3.35242	0.000801081	0.00752768	Down	TRUE
Tn_M5_vs_Tn_5	TraesCS6B02G290500	27.3143	2.42484	0.724817	3.34545	0.000821496	0.0076713	Up	TRUE
Tn_M5_vs_Tn_5	TraesCS4D02G087900	13.3209	-2.20425	0.691049	-3.18971	0.00142415	0.0116939	Down	TRUE
Tn_M5_vs_Tn_5	TraesCS1D02G257200	16.9504	4.32904	1.37593	3.14626	0.00165372	0.0131303	Up	TRUE
Tn_M5_vs_Tn_5	TraesCS5A02G409600	28.6583	3.52178	1.13064	3.11486	0.00184034	0.0143375	Up	TRUE
Tn_M5_vs_Tn_5	TraesCS7B02G362700	6.18371	4.45552	1.43936	3.09549	0.00196486	0.0150775	Up	TRUE
Tn_M5_vs_Tn_5	TraesCS3D02G375500	8.37455	-2.74926	0.906396	-3.03318	0.00241991	0.0177913	Down	TRUE
Tn_M5_vs_Tn_5	TraesCS2A02G571900	7.7032	3.03222	1.0356	2.92798	0.00341177	0.0231513	Up	TRUE
Tn_M5_vs_Tn_5	TraesCS5B02G001100	58.3804	1.4084	0.496219	2.83826	0.00453602	0.028685	Up	TRUE
Tn_M5_vs_Tn_5	TraesCS2B02G277600	9.24732	3.29867	1.20319	2.74159	0.00611419	0.0357447	Up	TRUE
Tn_M5_vs_Tn_5	TraesCS7A02G381700	6.1547	3.93917	1.46159	2.69513	0.00703605	0.0396507	Up	TRUE
Tn_M5_vs_Tn_5	TraesCS3D02G056300	44.3027	1.10869	0.411452	2.69458	0.00704766	0.0397005	Up	TRUE
Tn_M5_vs_Tn_5	TraesCS1B02G280000	8.92276	2.21753	0.835037	2.6556	0.00791667	0.0432168	Up	TRUE
Tn_M5_vs_Tn_5	TraesCS3A02G392800	6.88992	3.73908	1.41704	2.63865	0.00832367	0.0449156	Up	TRUE
